# Supplementary material for: Reconstruction and normalization of LISA for spatial analysis
Source: PLoS One. 2024 May 22;19(5):e0303456. doi: 10.1371/journal.pone.0303456 (PMC11111027; doi:10.1371/journal.pone.0303456)
Supplement: S1 Dataset — This file includes the dataset of spatial distances and city population in 2000, global Moran’s indexes and Geary’s coefficients, three sets of local Moran’s index, and three sets of local Geary’s coefficients. The original data and calculation process are displayed for readers. (XLSX) [file pone.0303456.s003.xlsx]

## Sheet: Table
Local Moran's I	2000						2010						Local Geary's C	2000						2010
City	Local MI 1	Local MI2	Local MI3	MI1/MI2	MI1/MI3	City	Local MI 1	Local MI2	Local MI3	MI1/MI2	MI1/MI3		City	Local GC1	Local GC2	Local GC3	GC1/GC2	GC1/GC3	City	Local GC1	Local GC2	Local GC3	GC1/GC2	GC1/GC3
Beijing	-2686.5	-0.706719	-0.0611723	3801.36	43916.9	Beijing	-7140.45	-0.668978	-0.0579055	10673.7	123312		Beijing	41036.8	10.7953	0.431271	3801.36	95153.2	Beijing	113755	10.6575	0.425766	10673.7	267176
Tianjin	-387.013	-0.0950633	-0.00881241	4071.11	43916.9	Tianjin	-1175.22	-0.102809	-0.00953045	11431.1	123312		Tianjin	12819	3.14878	0.13472	4071.11	95153.2	Tianjin	37929.2	3.31808	0.141963	11431.1	267176
Shijiazhuang	-23.1481	-0.00683789	-0.000527089	3385.27	43916.9	Shijiazhuang	-14.4935	-0.00152477	-0.000117535	9505.34	123312		Shijiazhuang	2908.77	0.859243	0.0305693	3385.27	95153.2	Shijiazhuang	8029.34	0.844719	0.0300526	9505.34	267176
Tangshan	-121.792	-0.0343334	-0.00277324	3547.33	43916.9	Tangshan	-603.577	-0.0605978	-0.00489471	9960.38	123312		Tangshan	5340.69	1.50555	0.0561273	3547.33	95153.2	Tangshan	15962.6	1.6026	0.0597454	9960.38	267176
Qinhuangdao	-142.976	-0.0606805	-0.00325561	2356.22	43916.9	Qinhuangdao	-379.239	-0.0573222	-0.00307544	6615.91	123312		Qinhuangdao	3628.67	1.54004	0.038135	2356.22	95153.2	Qinhuangdao	10073.4	1.52261	0.0377033	6615.91	267176
Handan	170.556	0.0532605	0.00388361	3202.3	43916.9	Handan	594.813	0.0661521	0.00482364	8991.59	123312		Handan	2044.1	0.638321	0.0214822	3202.3	95153.2	Handan	5920.64	0.658464	0.0221601	8991.59	267176
Xingtai	185.012	0.051135	0.00421279	3618.12	43916.9	Xingtai	637.352	0.0627368	0.00516861	10159.1	123312		Xingtai	2655.73	0.73401	0.0279101	3618.12	95153.2	Xingtai	7227.01	0.711381	0.0270496	10159.1	267176
Baoding	-92.0058	-0.0243949	-0.002095	3771.52	43916.9	Baoding	-335.775	-0.0317072	-0.00272297	10589.9	123312		Baoding	5080.69	1.34712	0.0533949	3771.52	95153.2	Baoding	14732	1.39114	0.0551396	10589.9	267176
Zhangjiakou	-231.938	-0.105702	-0.00528129	2194.26	43916.9	Zhangjiakou	-708.71	-0.115029	-0.00574729	6161.17	123312		Zhangjiakou	4499.92	2.05076	0.0472913	2194.26	95153.2	Zhangjiakou	12851.5	2.08588	0.0481011	6161.17	267176
Chengde	-363.399	-0.147607	-0.00827471	2461.94	43916.9	Chengde	-889.966	-0.128742	-0.00721718	6912.78	123312		Chengde	5353.1	2.17434	0.0562576	2461.94	95153.2	Chengde	14332.1	2.07327	0.0536428	6912.78	267176
Cangzhou	-194.735	-0.053787	-0.00443417	3620.48	43916.9	Cangzhou	-561.945	-0.0552781	-0.0045571	10165.8	123312		Cangzhou	5400.1	1.49154	0.0567516	3620.48	95153.2	Cangzhou	15101.1	1.48548	0.0565211	10165.8	267176
Langfang	-1369.31	-0.307312	-0.0311797	4455.78	43916.9	Langfang	-3399.65	-0.271729	-0.0275695	12511.2	123312		Langfang	13324.5	2.99038	0.140032	4455.78	95153.2	Langfang	35822.6	2.86325	0.134078	12511.2	267176
Hengshui	27.8793	0.0081253	0.00063482	3431.17	43916.9	Hengshui	120.362	0.0124932	0.000976076	9634.23	123312		Hengshui	4161.82	1.21294	0.0437381	3431.17	95153.2	Hengshui	10946.6	1.13622	0.0409716	9634.23	267176
Sum	-5229.37	-1.42992	-0.119074	43916.9	570919	Sum	-13856.5	-1.35234	-0.112369	123312	1.60306e+06		Sum	108254	30.4883	1.13768	43916.9	1.23699e+06	Sum	302683	30.3506	1.13289	123312	3.47329e+06
Expected value	-5229.37	-1.54797	-0.119074	43916.9	570919	Expected value	-13856.5	-1.4608	-0.112369	123312	1.60306e+06		Expected value	108254	32.0446	1.13768	43916.9	1.23699e+06	Expected value	302683	31.9099	1.13289	123312	3.47329e+06

## Sheet: BTH_Local Moran
U	City	Beijing	Tianjin	Shijiazhuang	Tangshan	Qinhuangdao	Handan	Xingtai	Baoding	Zhangjiakou	Chengde	Cangzhou	Langfang	Hengshui							City	x-City population in 2000	y-centralized variable	Standardization based on stdevp 2000	Standardization based on stdev 2000	Global normalization2000		City	z	nWz	zz'Wz	z2	Wz2
	Beijing	0	160.885	321.762	185.477	288.905	479.981	430.252	187.13	198.197	194.594	233.444	83.2755	299.758							Beijing	949.669	769.138	2.9976	2.88	0.404648		Beijing	2.9976	-0.265292	-0.356937	8.98561	0.0342976
	Tianjin	160.885	0	344.582	101.411	242.636	454.84	425.389	201.942	332.938	280.647	138.613	86.1555	259.856							Tianjin	531.37	350.839	1.36734	1.3137	0.226413		Tianjin	1.36734	-0.0837838	-0.162815	1.86963	0.100953
	Shijiazhuang	321.762	344.582	0	423.751	568.156	167.281	114.084	138.909	430.822	506.64	221.756	283.25	142.594							Shijiazhuang	193.058	12.5268	0.0488215	0.0469061	0.0822607		Shijiazhuang	0.0488215	-0.140351	-0.00581338	0.00238354	0.0649956
	Tangshan	185.477	101.411	423.751	0	151.388	547.42	517.891	289.512	376.8	185.35	215.029	144.613	352.436							Tangshan	140.389	-40.1424	-0.156449	-0.150311	0.0598187		Tangshan	-0.156449	0.23044	0.018629	0.0244763	0.114086
	Qinhuangdao	288.905	242.636	568.156	151.388	0	711.712	662.296	433.917	481.336	222.203	375.52	292.918	508.483							Qinhuangdao	70.7267	-109.804	-0.427946	-0.411157	0.0301362		Qinhuangdao	-0.427946	0.0988978	0.0509574	0.183138	0.0662889
	Handan	479.981	454.84	167.281	547.42	711.712	0	53.46	296.746	606.694	664.859	335.046	440.468	214.299							Handan	107.107	-73.4243	-0.28616	-0.274934	0.0456375		Handan	-0.28616	-0.176429	0.0340743	0.0818877	0.0483409
	Xingtai	430.252	425.389	114.084	517.891	662.296	53.46	0	245.883	557.351	615.13	299.443	391.126	167.033							Xingtai	53.6282	-126.903	-0.494585	-0.475182	0.0228506		Xingtai	-0.494585	-0.110732	0.0588924	0.244614	0.0487447
	Baoding	187.13	201.942	138.909	289.512	433.917	296.746	245.883	0	278.095	372.007	150.513	147.83	144.841							Baoding	90.2496	-90.2815	-0.351859	-0.338055	0.0384547		Baoding	-0.351859	0.0774032	0.0418973	0.123805	0.100867
	Zhangjiakou	198.197	332.938	430.822	376.8	481.336	606.694	557.351	278.095	0	372.873	411.743	257.57	455.296							Zhangjiakou	79.658	-100.873	-0.393138	-0.377715	0.0339417		Zhangjiakou	-0.393138	0.174638	0.0468126	0.154557	0.0841795
	Chengde	194.594	280.647	506.64	185.35	222.203	664.859	615.13	372.007	372.873	0	407.104	259.808	495.356							Chengde	32.5821	-147.949	-0.576609	-0.553988	0.013883		Chengde	-0.576609	0.186558	0.0686593	0.332478	0.0867037
	Cangzhou	233.444	138.613	221.756	215.029	375.52	335.046	299.443	150.513	411.743	407.104	0	149.725	140.062							Cangzhou	44.3561	-136.175	-0.530722	-0.509901	0.0188998		Cangzhou	-0.530722	0.108615	0.0631953	0.281666	0.0908731
	Langfang	83.2755	86.1555	283.25	144.613	292.918	440.468	391.126	147.83	257.57	259.808	149.725	0	237.879							Langfang	29.5879	-150.943	-0.588279	-0.5652	0.0126072		Langfang	-0.588279	0.68902	0.0700489	0.346072	0.20593
	Hengshui	299.758	259.856	142.594	352.436	508.483	214.299	167.033	144.841	455.296	495.356	140.062	237.879	0							Hengshui	24.5229	-156.008	-0.608019	-0.584165	0.010449		Hengshui	-0.608019	-0.013573	0.0723994	0.369687	0.0671524
													0	711.712							Sum	2346.9	0	0	0	1							1.11341	sum
V	City	Beijing	Tianjin	Shijiazhuang	Tangshan	Qinhuangdao	Handan	Xingtai	Baoding	Zhangjiakou	Chengde	Cangzhou	Langfang	Hengshui	Vy	Local MI 1	MI1/MI3	MI1/MI2			Average	180.531	0	0	0	0.0769231							1.23249	e'Wz2-I
	Beijing	0	0.0062156	0.00310788	0.0053915	0.00346134	0.00208342	0.00232422	0.00534388	0.00504547	0.0051389	0.00428368	0.0120083	0.00333602	-3.49287	-2686.5	43916.9	3801.36			Stdevp	256.584	256.584	1	0.960769	0.109329							1.13768	Global Geary's C
	Tianjin	0.0062156	0	0.00290206	0.00986091	0.00412141	0.00219858	0.00235079	0.00495192	0.00300357	0.0035632	0.0072143	0.0116069	0.00384829	-1.10311	-387.013	43916.9	4071.11			Stdev	267.062	267.062	1.04083	1	0.113793
	Shijiazhuang	0.00310788	0.00290206	0	0.00235988	0.00176008	0.00597795	0.00876547	0.00719896	0.00232115	0.00197379	0.00450945	0.00353046	0.00701294	-1.84788	-23.1481	43916.9	3385.27			Varp	65835.6	65835.6	1	0.923077	0.0119528
	Tangshan	0.0053915	0.00986091	0.00235988	0	0.00660554	0.00182675	0.00193091	0.00345409	0.00265393	0.0053952	0.00465055	0.00691501	0.00283739	3.034	-121.792	43916.9	3547.33			Var	71321.9	71321.9	1.08333	1	0.0129489
	Qinhuangdao	0.00346134	0.00412141	0.00176008	0.00660554	0	0.00140506	0.0015099	0.00230459	0.00207755	0.00450039	0.00266297	0.00341392	0.00196663	1.3021	-142.976	43916.9	2356.22
	Handan	0.00208342	0.00219858	0.00597795	0.00182675	0.00140506	0	0.0187056	0.00336988	0.00164828	0.00150408	0.00298466	0.00227031	0.00466637	-2.32289	170.556	43916.9	3202.3			Global I	-0.119074
	Xingtai	0.00232422	0.00235079	0.00876547	0.00193091	0.0015099	0.0187056	0	0.00406697	0.0017942	0.00162567	0.00333953	0.00255672	0.00598686	-1.45791	185.012	43916.9	3618.12			gama-V0*varp	43916.9
	Baoding	0.00534388	0.00495192	0.00719896	0.00345409	0.00230459	0.00336988	0.00406697	0	0.00359589	0.00268812	0.00664394	0.00676453	0.00690415	1.0191	-92.0058	43916.9	3771.52
	Zhangjiakou	0.00504547	0.00300357	0.00232115	0.00265393	0.00207755	0.00164828	0.0017942	0.00359589	0	0.00268188	0.0024287	0.00388244	0.00219638	2.2993	-231.938	43916.9	2194.26
	Chengde	0.0051389	0.0035632	0.00197379	0.0053952	0.00450039	0.00150408	0.00162567	0.00268812	0.00268188	0	0.00245637	0.00384899	0.00201875	2.45625	-363.399	43916.9	2461.94
	Cangzhou	0.00428368	0.0072143	0.00450945	0.00465055	0.00266297	0.00298466	0.00333953	0.00664394	0.0024287	0.00245637	0	0.00667893	0.0071397	1.43003	-194.735	43916.9	3620.48
	Langfang	0.0120083	0.0116069	0.00353046	0.00691501	0.00341392	0.00227031	0.00255672	0.00676453	0.00388244	0.00384899	0.00667893	0	0.00420382	9.07172	-1369.31	43916.9	4455.78
	Hengshui	0.00333602	0.00384829	0.00701294	0.00283739	0.00196663	0.00466637	0.00598686	0.00690415	0.00219638	0.00201875	0.0071397	0.00420382	0	-0.178704	27.8793	43916.9	3431.17
														0.667069	sum	-5229.37	43916.9
W	City	Beijing	Tianjin	Shijiazhuang	Tangshan	Qinhuangdao	Handan	Xingtai	Baoding	Zhangjiakou	Chengde	Cangzhou	Langfang	Hengshui	WZ	Local MI3
	Beijing	0	0.00931778	0.00465901	0.00808238	0.00518888	0.00312324	0.00348423	0.00801099	0.00756365	0.00770371	0.00642165	0.0180016	0.00500102	-0.0204071	-0.0611723
	Tianjin	0.00931778	0	0.00435047	0.0147825	0.00617839	0.00329587	0.00352406	0.0074234	0.00450263	0.00534157	0.0108149	0.0173999	0.00576896	-0.00644491	-0.00881241
	Shijiazhuang	0.00465901	0.00435047	0	0.00353768	0.00263853	0.00896152	0.0131403	0.0107919	0.00347962	0.0029589	0.0067601	0.00529249	0.0105131	-0.0107963	-0.000527089
	Tangshan	0.00808238	0.0147825	0.00353768	0	0.00990234	0.00273847	0.00289462	0.00517801	0.00397849	0.00808792	0.00697161	0.0103663	0.00425353	0.0177262	-0.00277324
	Qinhuangdao	0.00518888	0.00617839	0.00263853	0.00990234	0	0.00210632	0.00226348	0.0034548	0.00311445	0.00674651	0.00399205	0.0051178	0.00294817	0.00760753	-0.00325561
	Handan	0.00312324	0.00329587	0.00896152	0.00273847	0.00210632	0	0.0280414	0.00505177	0.00247093	0.00225476	0.00447429	0.00340341	0.00699533	-0.0135715	0.00388361
	Xingtai	0.00348423	0.00352406	0.0131403	0.00289462	0.00226348	0.0280414	0	0.00609678	0.00268968	0.00243704	0.00500628	0.00383277	0.00897487	-0.00851782	0.00421279
	Baoding	0.00801099	0.0074234	0.0107919	0.00517801	0.0034548	0.00505177	0.00609678	0	0.00539059	0.00402975	0.00995991	0.0101407	0.01035	0.00595409	-0.002095
	Zhangjiakou	0.00756365	0.00450263	0.00347962	0.00397849	0.00311445	0.00247093	0.00268968	0.00539059	0	0.00402039	0.00364086	0.00582015	0.00329258	0.0134337	-0.00528129
	Chengde	0.00770371	0.00534157	0.0029589	0.00808792	0.00674651	0.00225476	0.00243704	0.00402975	0.00402039	0	0.00368234	0.00577	0.0030263	0.0143506	-0.00827471
	Cangzhou	0.00642165	0.0108149	0.0067601	0.00697161	0.00399205	0.00447429	0.00500628	0.00995991	0.00364086	0.00368234	0	0.0100124	0.0107031	0.00835498	-0.00443417
	Langfang	0.0180016	0.0173999	0.00529249	0.0103663	0.0051178	0.00340341	0.00383277	0.0101407	0.00582015	0.00577	0.0100124	0	0.00630193	0.0530015	-0.0311797
	Hengshui	0.00500102	0.00576896	0.0105131	0.00425353	0.00294817	0.00699533	0.00897487	0.01035	0.00329258	0.0030263	0.0107031	0.00630193	0	-0.00104408	0.00063482
														1	sum	-0.119074
																						2000						2010
zz'	City	Beijing	Tianjin	Shijiazhuang	Tangshan	Qinhuangdao	Handan	Xingtai	Baoding	Zhangjiakou	Chengde	Cangzhou	Langfang	Hengshui							城市	Local MI 1	Local MI2	Local MI3	MI1/MI2	MI1/MI3	城市	Local MI 1	Local MI2	Local MI3	MI1/MI2	MI1/MI3
	Beijing	8.98561	4.09875	0.146347	-0.468971	-1.28281	-0.857794	-1.48257	-1.05473	-1.17847	-1.72844	-1.59089	-1.76342	-1.8226							北京	-2686.5	-0.706719	-0.0611723	3801.36	43916.9	北京	-7140.45	-0.668978	-0.0579055	10673.7	123312
	Tianjin	4.09875	1.86963	0.0667557	-0.213919	-0.58515	-0.391279	-0.676268	-0.481112	-0.537554	-0.788423	-0.725679	-0.804379	-0.83137							天津	-387.013	-0.0950633	-0.00881241	4071.11	43916.9	天津	-1175.22	-0.102809	-0.00953045	11431.1	123312
	Shijiazhuang	0.146347	0.0667557	0.00238354	-0.00763807	-0.020893	-0.0139708	-0.0241464	-0.0171783	-0.0191936	-0.0281509	-0.0259106	-0.0287206	-0.0296844							石家庄	-23.1481	-0.00683789	-0.000527089	3385.27	43916.9	石家庄	-14.4935	-0.00152477	-0.000117535	9505.34	123312
	Tangshan	-0.468971	-0.213919	-0.00763807	0.0244763	0.0669517	0.0447695	0.0773773	0.0550479	0.061506	0.0902099	0.0830309	0.0920356	0.0951239							唐山	-121.792	-0.0343334	-0.00277324	3547.33	43916.9	唐山	-603.577	-0.0605978	-0.00489471	9960.38	123312
	Qinhuangdao	-1.28281	-0.58515	-0.020893	0.0669517	0.183138	0.122461	0.211656	0.150577	0.168242	0.246758	0.22712	0.251752	0.260199							秦皇岛	-142.976	-0.0606805	-0.00325561	2356.22	43916.9	秦皇岛	-379.239	-0.0573222	-0.00307544	6615.91	123312
	Handan	-0.857794	-0.391279	-0.0139708	0.0447695	0.122461	0.0818877	0.141531	0.100688	0.1125	0.165003	0.151871	0.168342	0.173991							邯郸	170.556	0.0532605	0.00388361	3202.3	43916.9	邯郸	594.813	0.0661521	0.00482364	8991.59	123312
	Xingtai	-1.48257	-0.676268	-0.0241464	0.0773773	0.211656	0.141531	0.244614	0.174024	0.19444	0.285182	0.262487	0.290954	0.300717							邢台	185.012	0.051135	0.00421279	3618.12	43916.9	邢台	637.352	0.0627368	0.00516861	10159.1	123312
	Baoding	-1.05473	-0.481112	-0.0171783	0.0550479	0.150577	0.100688	0.174024	0.123805	0.138329	0.202885	0.186739	0.206991	0.213937							保定	-92.0058	-0.0243949	-0.002095	3771.52	43916.9	保定	-335.775	-0.0317072	-0.00272297	10589.9	123312
	Zhangjiakou	-1.17847	-0.537554	-0.0191936	0.061506	0.168242	0.1125	0.19444	0.138329	0.154557	0.226687	0.208647	0.231275	0.239035							张家口	-231.938	-0.105702	-0.00528129	2194.26	43916.9	张家口	-708.71	-0.115029	-0.00574729	6161.17	123312
	Chengde	-1.72844	-0.788423	-0.0281509	0.0902099	0.246758	0.165003	0.285182	0.202885	0.226687	0.332478	0.306019	0.339207	0.350589							承德	-363.399	-0.147607	-0.00827471	2461.94	43916.9	承德	-889.966	-0.128742	-0.00721718	6912.78	123312
	Cangzhou	-1.59089	-0.725679	-0.0259106	0.0830309	0.22712	0.151871	0.262487	0.186739	0.208647	0.306019	0.281666	0.312212	0.322689							沧州	-194.735	-0.053787	-0.00443417	3620.48	43916.9	沧州	-561.945	-0.0552781	-0.0045571	10165.8	123312
	Langfang	-1.76342	-0.804379	-0.0287206	0.0920356	0.251752	0.168342	0.290954	0.206991	0.231275	0.339207	0.312212	0.346072	0.357684							廊坊	-1369.31	-0.307312	-0.0311797	4455.78	43916.9	廊坊	-3399.65	-0.271729	-0.0275695	12511.2	123312
	Hengshui	-1.8226	-0.83137	-0.0296844	0.0951239	0.260199	0.173991	0.300717	0.213937	0.239035	0.350589	0.322689	0.357684	0.369687							衡水	27.8793	0.0081253	0.00063482	3431.17	43916.9	衡水	120.362	0.0124932	0.000976076	9634.23	123312
																					Sum	-5229.37	-1.42992	-0.119074	43916.9	570919	Sum	-13856.5	-1.35234	-0.112369	123312	1.60306e+06
zz'W	City	Beijing	Tianjin	Shijiazhuang	Tangshan	Qinhuangdao	Handan	Xingtai	Baoding	Zhangjiakou	Chengde	Cangzhou	Langfang	Hengshui	Diagonal						预期	-5229.37	-1.54797	-0.119074	43916.9	570919	预期	-13856.5	-1.4608	-0.112369	123312	1.60306e+06
	Beijing	-0.0611723	-0.0193193	-0.0323628	0.0531359	0.0228043	-0.0406818	-0.025533	0.017848	0.0402688	0.0430175	0.0250449	0.158877	-0.00312973	-0.0611723
	Tianjin	-0.0279035	-0.00881241	-0.0147622	0.0242377	0.0104021	-0.0185569	-0.0116468	0.00814129	0.0183685	0.0196223	0.0114241	0.0724713	-0.00142762	-0.00881241
	Shijiazhuang	-0.000996304	-0.00031465	-0.000527089	0.000865417	0.000371411	-0.000662579	-0.000415852	0.000290688	0.000655853	0.000700619	0.000407903	0.00258761	-5.09735e-05	-0.000527089
	Tangshan	0.00319267	0.0010083	0.00168906	-0.00277324	-0.00119019	0.00212324	0.0013326	-0.000931512	-0.00210169	-0.00224514	-0.00130713	-0.00829203	0.000163345	-0.00277324
	Qinhuangdao	0.00873314	0.00275808	0.00462022	-0.00758584	-0.00325561	0.00580786	0.00364517	-0.00254803	-0.0057489	-0.0061413	-0.00357548	-0.0226818	0.00044681	-0.00325561
	Handan	0.0058397	0.00184428	0.00308946	-0.00507252	-0.00217697	0.00388361	0.00243746	-0.00170382	-0.00384419	-0.00410658	-0.00239086	-0.0151669	0.000298774	0.00388361
	Xingtai	0.010093	0.00318756	0.00533967	-0.00876709	-0.00376257	0.00671224	0.00421279	-0.00294481	-0.0066441	-0.00709761	-0.00413225	-0.0262138	0.000516386	0.00421279
	Baoding	0.00718041	0.0022677	0.00379875	-0.0062371	-0.00267677	0.00477524	0.00299707	-0.002095	-0.00472676	-0.0050494	-0.00293977	-0.0186491	0.000367368	-0.002095
	Zhangjiakou	0.0080228	0.00253374	0.00424442	-0.00696882	-0.00299081	0.00533546	0.00334868	-0.00234078	-0.00528129	-0.00564178	-0.00328466	-0.0208369	0.000410467	-0.00528129
	Chengde	0.0117669	0.00371619	0.00622522	-0.0102211	-0.00438657	0.00782543	0.00491145	-0.00343319	-0.00774599	-0.00827471	-0.00481756	-0.0305612	0.000602026	-0.00827471
	Cangzhou	0.0108305	0.00342045	0.00572981	-0.00940766	-0.00403748	0.00720267	0.00452059	-0.00315997	-0.00712955	-0.0076162	-0.00443417	-0.0281291	0.000554116	-0.00443417
	Langfang	0.0120051	0.0037914	0.0063512	-0.0104279	-0.00447534	0.0079838	0.00501085	-0.00350267	-0.00790275	-0.00844217	-0.00491506	-0.0311797	0.00061421	-0.0311797
	Hengshui	0.0124079	0.00391863	0.00656432	-0.0107778	-0.00462552	0.0082517	0.00517899	-0.0036202	-0.00816794	-0.00872546	-0.00507999	-0.0322259	0.00063482	0.00063482
														3.46945e-17
V	City	Beijing	Tianjin	Shijiazhuang	Tangshan	Qinhuangdao	Handan	Xingtai	Baoding	Zhangjiakou	Chengde	Cangzhou	Langfang	Hengshui	Row sum
	Beijing	0	0.0062156	0.00310788	0.0053915	0.00346134	0.00208342	0.00232422	0.00534388	0.00504547	0.0051389	0.00428368	0.0120083	0.00333602	0.0577403
	Tianjin	0.0062156	0	0.00290206	0.00986091	0.00412141	0.00219858	0.00235079	0.00495192	0.00300357	0.0035632	0.0072143	0.0116069	0.00384829	0.0618375
	Shijiazhuang	0.00310788	0.00290206	0	0.00235988	0.00176008	0.00597795	0.00876547	0.00719896	0.00232115	0.00197379	0.00450945	0.00353046	0.00701294	0.0514201
	Tangshan	0.0053915	0.00986091	0.00235988	0	0.00660554	0.00182675	0.00193091	0.00345409	0.00265393	0.0053952	0.00465055	0.00691501	0.00283739	0.0538817
	Qinhuangdao	0.00346134	0.00412141	0.00176008	0.00660554	0	0.00140506	0.0015099	0.00230459	0.00207755	0.00450039	0.00266297	0.00341392	0.00196663	0.0357894
	Handan	0.00208342	0.00219858	0.00597795	0.00182675	0.00140506	0	0.0187056	0.00336988	0.00164828	0.00150408	0.00298466	0.00227031	0.00466637	0.0486409
	Xingtai	0.00232422	0.00235079	0.00876547	0.00193091	0.0015099	0.0187056	0	0.00406697	0.0017942	0.00162567	0.00333953	0.00255672	0.00598686	0.0549568
	Baoding	0.00534388	0.00495192	0.00719896	0.00345409	0.00230459	0.00336988	0.00406697	0	0.00359589	0.00268812	0.00664394	0.00676453	0.00690415	0.0572869
	Zhangjiakou	0.00504547	0.00300357	0.00232115	0.00265393	0.00207755	0.00164828	0.0017942	0.00359589	0	0.00268188	0.0024287	0.00388244	0.00219638	0.0333294
	Chengde	0.0051389	0.0035632	0.00197379	0.0053952	0.00450039	0.00150408	0.00162567	0.00268812	0.00268188	0	0.00245637	0.00384899	0.00201875	0.0373953
	Cangzhou	0.00428368	0.0072143	0.00450945	0.00465055	0.00266297	0.00298466	0.00333953	0.00664394	0.0024287	0.00245637	0	0.00667893	0.0071397	0.0549928
	Langfang	0.0120083	0.0116069	0.00353046	0.00691501	0.00341392	0.00227031	0.00255672	0.00676453	0.00388244	0.00384899	0.00667893	0	0.00420382	0.0676804
	Hengshui	0.00333602	0.00384829	0.00701294	0.00283739	0.00196663	0.00466637	0.00598686	0.00690415	0.00219638	0.00201875	0.0071397	0.00420382	0	0.0521173
														0.667069
W*	City	Beijing	Tianjin	Shijiazhuang	Tangshan	Qinhuangdao	Handan	Xingtai	Baoding	Zhangjiakou	Chengde	Cangzhou	Langfang	Hengshui	Row sum	W*z	Local MI2
	Beijing	0	0.107648	0.0538252	0.0933751	0.0599467	0.0360826	0.040253	0.0925503	0.0873822	0.0890004	0.0741888	0.207972	0.0577764	1	-0.235762	-0.706719
	Tianjin	0.100515	0	0.0469304	0.159465	0.066649	0.0355541	0.0380156	0.0800795	0.0485719	0.0576219	0.116665	0.1877	0.0622323	1	-0.0695241	-0.0950633
	Shijiazhuang	0.060441	0.0564383	0	0.0458941	0.0342294	0.116257	0.170468	0.140003	0.0451409	0.0383856	0.0876983	0.0686591	0.136385	1	-0.140059	-0.00683789
	Tangshan	0.100062	0.183011	0.0437974	0	0.122594	0.033903	0.0358361	0.0641051	0.0492548	0.100131	0.0863104	0.128337	0.0526598	1	0.219454	-0.0343334
	Qinhuangdao	0.0967141	0.115157	0.0491788	0.184567	0	0.0392592	0.0421885	0.0643931	0.0580494	0.125746	0.0744067	0.0953893	0.0549501	1	0.141795	-0.0606805
	Handan	0.0428326	0.0452001	0.1229	0.0375558	0.0288864	0	0.384565	0.0692808	0.0338867	0.0309221	0.0613611	0.0466749	0.095935	1	-0.186121	0.0532605
	Xingtai	0.0422917	0.0427752	0.159497	0.035135	0.0274743	0.340369	0	0.0740031	0.0326474	0.0295809	0.0607665	0.0465224	0.108937	1	-0.10339	0.051135
	Baoding	0.0932827	0.0864406	0.125665	0.0602945	0.0402289	0.0588246	0.0709931	0	0.0627699	0.0469238	0.115977	0.118082	0.120519	1	0.0693315	-0.0243949
	Zhangjiakou	0.151382	0.0901176	0.0696426	0.0796272	0.0623338	0.0494541	0.0538323	0.107889	0	0.0804658	0.0728696	0.116487	0.065899	1	0.268867	-0.105702
	Chengde	0.137421	0.0952845	0.0527817	0.144275	0.120346	0.040221	0.0434726	0.0718838	0.0717169	0	0.0656867	0.102927	0.0539841	1	0.255991	-0.147607
	Cangzhou	0.0778953	0.131186	0.0820007	0.0845665	0.048424	0.0542737	0.0607267	0.120815	0.044164	0.0446672	0	0.121451	0.12983	1	0.101347	-0.053787
	Langfang	0.177427	0.171496	0.0521637	0.102172	0.0504419	0.0335446	0.0377764	0.0999481	0.0573643	0.0568701	0.0986835	0	0.0621128	1	0.522392	-0.307312
	Hengshui	0.0640099	0.0738391	0.134561	0.0544425	0.0377347	0.0895358	0.114873	0.132473	0.0421429	0.0387348	0.136993	0.0806607	0	1	-0.0133636	0.0081253
														13		sum	-1.42992
														13

## Sheet: BTH_Local Geary
U	City	Beijing	Tianjin	Shijiazhuang	Tangshan	Qinhuangdao	Handan	Xingtai	Baoding	Zhangjiakou	Chengde	Cangzhou	Langfang	Hengshui				City	x-City population in 2000	y-centralized variable	Standardization based on stdevp 2000	Standardization based on stdev 2000	Global normalization2000
	Beijing	0	160.885	321.762	185.477	288.905	479.981	430.252	187.13	198.197	194.594	233.444	83.2755	299.758				Beijing	949.669	769.138	2.9976	2.88	0.404648
	Tianjin	160.885	0	344.582	101.411	242.636	454.84	425.389	201.942	332.938	280.647	138.613	86.1555	259.856				Tianjin	531.37	350.839	1.36734	1.3137	0.226413
	Shijiazhuang	321.762	344.582	0	423.751	568.156	167.281	114.084	138.909	430.822	506.64	221.756	283.25	142.594				Shijiazhuang	193.058	12.5268	0.0488215	0.0469061	0.0822607
	Tangshan	185.477	101.411	423.751	0	151.388	547.42	517.891	289.512	376.8	185.35	215.029	144.613	352.436				Tangshan	140.389	-40.1424	-0.156449	-0.150311	0.0598187
	Qinhuangdao	288.905	242.636	568.156	151.388	0	711.712	662.296	433.917	481.336	222.203	375.52	292.918	508.483				Qinhuangdao	70.7267	-109.804	-0.427946	-0.411157	0.0301362
	Handan	479.981	454.84	167.281	547.42	711.712	0	53.46	296.746	606.694	664.859	335.046	440.468	214.299				Handan	107.107	-73.4243	-0.28616	-0.274934	0.0456375
	Xingtai	430.252	425.389	114.084	517.891	662.296	53.46	0	245.883	557.351	615.13	299.443	391.126	167.033				Xingtai	53.6282	-126.903	-0.494585	-0.475182	0.0228506
	Baoding	187.13	201.942	138.909	289.512	433.917	296.746	245.883	0	278.095	372.007	150.513	147.83	144.841				Baoding	90.2496	-90.2815	-0.351859	-0.338055	0.0384547
	Zhangjiakou	198.197	332.938	430.822	376.8	481.336	606.694	557.351	278.095	0	372.873	411.743	257.57	455.296				Zhangjiakou	79.658	-100.873	-0.393138	-0.377715	0.0339417
	Chengde	194.594	280.647	506.64	185.35	222.203	664.859	615.13	372.007	372.873	0	407.104	259.808	495.356				Chengde	32.5821	-147.949	-0.576609	-0.553988	0.013883
	Cangzhou	233.444	138.613	221.756	215.029	375.52	335.046	299.443	150.513	411.743	407.104	0	149.725	140.062				Cangzhou	44.3561	-136.175	-0.530722	-0.509901	0.0188998
	Langfang	83.2755	86.1555	283.25	144.613	292.918	440.468	391.126	147.83	257.57	259.808	149.725	0	237.879				Langfang	29.5879	-150.943	-0.588279	-0.5652	0.0126072
	Hengshui	299.758	259.856	142.594	352.436	508.483	214.299	167.033	144.841	455.296	495.356	140.062	237.879	0				Hengshui	24.5229	-156.008	-0.608019	-0.584165	0.010449
													0	711.712				Sum	2346.9	0	0	0	1
V	City	Beijing	Tianjin	Shijiazhuang	Tangshan	Qinhuangdao	Handan	Xingtai	Baoding	Zhangjiakou	Chengde	Cangzhou	Langfang	Hengshui				Average	180.531	0	0	0	0.0769231
	Beijing	0	0.0062156	0.00310788	0.0053915	0.00346134	0.00208342	0.00232422	0.00534388	0.00504547	0.0051389	0.00428368	0.0120083	0.00333602				Stdevp	256.584	256.584	1	0.960769	0.109329
	Tianjin	0.0062156	0	0.00290206	0.00986091	0.00412141	0.00219858	0.00235079	0.00495192	0.00300357	0.0035632	0.0072143	0.0116069	0.00384829				Stdev	267.062	267.062	1.04083	1	0.113793
	Shijiazhuang	0.00310788	0.00290206	0	0.00235988	0.00176008	0.00597795	0.00876547	0.00719896	0.00232115	0.00197379	0.00450945	0.00353046	0.00701294
	Tangshan	0.0053915	0.00986091	0.00235988	0	0.00660554	0.00182675	0.00193091	0.00345409	0.00265393	0.0053952	0.00465055	0.00691501	0.00283739				Global I	-0.119074
	Qinhuangdao	0.00346134	0.00412141	0.00176008	0.00660554	0	0.00140506	0.0015099	0.00230459	0.00207755	0.00450039	0.00266297	0.00341392	0.00196663
	Handan	0.00208342	0.00219858	0.00597795	0.00182675	0.00140506	0	0.0187056	0.00336988	0.00164828	0.00150408	0.00298466	0.00227031	0.00466637
	Xingtai	0.00232422	0.00235079	0.00876547	0.00193091	0.0015099	0.0187056	0	0.00406697	0.0017942	0.00162567	0.00333953	0.00255672	0.00598686
	Baoding	0.00534388	0.00495192	0.00719896	0.00345409	0.00230459	0.00336988	0.00406697	0	0.00359589	0.00268812	0.00664394	0.00676453	0.00690415
	Zhangjiakou	0.00504547	0.00300357	0.00232115	0.00265393	0.00207755	0.00164828	0.0017942	0.00359589	0	0.00268188	0.0024287	0.00388244	0.00219638
	Chengde	0.0051389	0.0035632	0.00197379	0.0053952	0.00450039	0.00150408	0.00162567	0.00268812	0.00268188	0	0.00245637	0.00384899	0.00201875
	Cangzhou	0.00428368	0.0072143	0.00450945	0.00465055	0.00266297	0.00298466	0.00333953	0.00664394	0.0024287	0.00245637	0	0.00667893	0.0071397
	Langfang	0.0120083	0.0116069	0.00353046	0.00691501	0.00341392	0.00227031	0.00255672	0.00676453	0.00388244	0.00384899	0.00667893	0	0.00420382
	Hengshui	0.00333602	0.00384829	0.00701294	0.00283739	0.00196663	0.00466637	0.00598686	0.00690415	0.00219638	0.00201875	0.0071397	0.00420382	0					y'	769.138	350.839	12.5268	-40.1424	-109.804	-73.4243	-126.903	-90.2815	-100.873	-147.949	-136.175	-150.943	-156.008
														0.667069				y	City	Beijing	Tianjin	Shijiazhuang	Tangshan	Qinhuangdao	Handan	Xingtai	Baoding	Zhangjiakou	Chengde	Cangzhou	Langfang	Hengshui
W	City	Beijing	Tianjin	Shijiazhuang	Tangshan	Qinhuangdao	Handan	Xingtai	Baoding	Zhangjiakou	Chengde	Cangzhou	Langfang	Hengshui				769.138	Beijing	0	174974	572460	654934	772539	709911	802889	738601	756919	841048	819591	846549	855895
	Beijing	0	0.00931778	0.00465901	0.00808238	0.00518888	0.00312324	0.00348423	0.00801099	0.00756365	0.00770371	0.00642165	0.0180016	0.00500102				350.839	Tianjin	174974	0	114455	152867	212192	179999	228237	194587	204044	248790	237183	251785	256894
	Tianjin	0.00931778	0	0.00435047	0.0147825	0.00617839	0.00329587	0.00352406	0.0074234	0.00450263	0.00534157	0.0108149	0.0173999	0.00576896				12.5268	Shijiazhuang	572460	114455	0	2774.04	14964.9	7387.59	19440.6	10569.5	12859.5	25752.5	22112.2	26722.4	28404
	Shijiazhuang	0.00465901	0.00435047	0	0.00353768	0.00263853	0.00896152	0.0131403	0.0107919	0.00347962	0.0029589	0.0067601	0.00529249	0.0105131				-40.1424	Tangshan	654934	152867	2774.04	0	4852.79	1107.68	7527.38	2513.93	3688.22	11622.3	9222.26	12276.8	13424.9
	Tangshan	0.00808238	0.0147825	0.00353768	0	0.00990234	0.00273847	0.00289462	0.00517801	0.00397849	0.00808792	0.00697161	0.0103663	0.00425353				-109.804	Qinhuangdao	772539	212192	14964.9	4852.79	0	1323.51	292.359	381.144	79.7681	1455.01	695.409	1692.4	2134.79
	Qinhuangdao	0.00518888	0.00617839	0.00263853	0.00990234	0	0.00210632	0.00226348	0.0034548	0.00311445	0.00674651	0.00399205	0.0051178	0.00294817				-73.4243	Handan	709911	179999	7387.59	1107.68	1323.51	0	2859.96	284.165	753.437	5553.93	3937.65	6009.18	6820.1
	Handan	0.00312324	0.00329587	0.00896152	0.00273847	0.00210632	0	0.0280414	0.00505177	0.00247093	0.00225476	0.00447429	0.00340341	0.00699533				-126.903	Xingtai	802889	228237	19440.6	7527.38	292.359	2859.96	0	1341.13	677.55	442.938	85.9718	577.936	847.118
	Xingtai	0.00348423	0.00352406	0.0131403	0.00289462	0.00226348	0.0280414	0	0.00609678	0.00268968	0.00243704	0.00500628	0.00383277	0.00897487				-90.2815	Baoding	738601	194587	10569.5	2513.93	381.144	284.165	1341.13	0	112.182	3325.54	2106.21	3679.84	4320
	Baoding	0.00801099	0.0074234	0.0107919	0.00517801	0.0034548	0.00505177	0.00609678	0	0.00539059	0.00402975	0.00995991	0.0101407	0.01035				-100.873	Zhangjiakou	756919	204044	12859.5	3688.22	79.7681	753.437	677.55	112.182	0	2216.14	1246.22	2507.01	3039.88
	Zhangjiakou	0.00756365	0.00450263	0.00347962	0.00397849	0.00311445	0.00247093	0.00268968	0.00539059	0	0.00402039	0.00364086	0.00582015	0.00329258				-147.949	Chengde	841048	248790	25752.5	11622.3	1455.01	5553.93	442.938	3325.54	2216.14	0	138.627	8.96523	64.9507
	Chengde	0.00770371	0.00534157	0.0029589	0.00808792	0.00674651	0.00225476	0.00243704	0.00402975	0.00402039	0	0.00368234	0.00577	0.0030263				-136.175	Cangzhou	819591	237183	22112.2	9222.26	695.409	3937.65	85.9718	2106.21	1246.22	138.627	0	218.1	393.356
	Cangzhou	0.00642165	0.0108149	0.0067601	0.00697161	0.00399205	0.00447429	0.00500628	0.00995991	0.00364086	0.00368234	0	0.0100124	0.0107031				-150.943	Langfang	846549	251785	26722.4	12276.8	1692.4	6009.18	577.936	3679.84	2507.01	8.96523	218.1	0	25.6542
	Langfang	0.0180016	0.0173999	0.00529249	0.0103663	0.0051178	0.00340341	0.00383277	0.0101407	0.00582015	0.00577	0.0100124	0	0.00630193				-156.008	Hengshui	855895	256894	28404	13424.9	2134.79	6820.1	847.118	4320	3039.88	64.9507	393.356	25.6542	0
	Hengshui	0.00500102	0.00576896	0.0105131	0.00425353	0.00294817	0.00699533	0.00897487	0.01035	0.00329258	0.0030263	0.0107031	0.00630193	0
														1					City	Beijing	Tianjin	Shijiazhuang	Tangshan	Qinhuangdao	Handan	Xingtai	Baoding	Zhangjiakou	Chengde	Cangzhou	Langfang	Hengshui	Local GC1	GC1/GC3	GC1/GC2
(z*-z*')2	z*'	2.88	1.3137	0.0469061	-0.150311	-0.411157	-0.274934	-0.475182	-0.338055	-0.377715	-0.553988	-0.509901	-0.5652	-0.584165					Beijing	0	1087.57	1779.14	3531.08	2674.02	1479.04	1866.09	3947	3819.01	4322.07	3510.87	10165.6	2855.29	41036.8	95153.2	3801.36
z*	City	Beijing	Tianjin	Shijiazhuang	Tangshan	Qinhuangdao	Handan	Xingtai	Baoding	Zhangjiakou	Chengde	Cangzhou	Langfang	Hengshui					Tianjin	1087.57	0	332.156	1507.4	874.532	395.742	536.538	963.581	612.86	886.486	1711.11	2922.45	988.604	12819	95153.2	4071.11
2.88	Beijing	0	2.4533	8.02643	9.18279	10.8317	9.95362	11.2573	10.3559	10.6127	11.7923	11.4914	11.8694	12.0005					Shijiazhuang	1779.14	332.156	0	6.5464	26.3395	44.1626	170.406	76.0897	29.8489	50.8299	99.714	94.3424	199.196	2908.77	95153.2	3385.27
1.3137	Tianjin	2.4533	0	1.60477	2.14333	2.97514	2.52376	3.2001	2.7283	2.86089	3.48826	3.32552	3.53027	3.6019					Tangshan	3531.08	1507.4	6.5464	0	32.0553	2.02346	14.5347	8.68333	9.78826	62.7044	42.8885	84.8943	38.0917	5340.69	95153.2	3547.33
0.0469061	Shijiazhuang	8.02643	1.60477	0	0.0388947	0.209822	0.103581	0.272576	0.148195	0.180303	0.361074	0.310034	0.374674	0.398251					Qinhuangdao	2674.02	874.532	26.3395	32.0553	0	1.85962	0.441432	0.878379	0.165722	6.54811	1.85185	5.77773	4.19835	3628.67	95153.2	2356.22
-0.150311	Tangshan	9.18279	2.14333	0.0388947	0	0.0680407	0.0155308	0.105541	0.0352477	0.0517123	0.162955	0.129305	0.172133	0.188229					Handan	1479.04	395.742	44.1626	2.02346	1.85962	0	53.4972	0.957603	1.24187	8.35355	11.7525	13.6427	31.8251	2044.1	95153.2	3202.3
-0.411157	Qinhuangdao	10.8317	2.97514	0.209822	0.0680407	0	0.0185569	0.00409914	0.00534399	0.00111842	0.0204006	0.00975028	0.0237291	0.0299318					Xingtai	1866.09	536.538	170.406	14.5347	0.441432	53.4972	0	5.45433	1.21566	0.720073	0.287106	1.47762	5.07158	2655.73	95153.2	3618.12
-0.274934	Handan	9.95362	2.52376	0.103581	0.0155308	0.0185569	0	0.0400993	0.00398426	0.0105639	0.0778713	0.0552096	0.0842543	0.0956242					Baoding	3947	963.581	76.0897	8.68333	0.878379	0.957603	5.45433	0	0.403394	8.93944	13.9936	24.8924	29.8259	5080.69	95153.2	3771.52
-0.475182	Xingtai	11.2573	3.2001	0.272576	0.105541	0.00409914	0.0400993	0	0.0188039	0.00949989	0.00621041	0.00120541	0.00810321	0.0118774					Zhangjiakou	3819.01	612.86	29.8489	9.78826	0.165722	1.24187	1.21566	0.403394	0	5.94342	3.02671	9.73333	6.67672	4499.92	95153.2	2194.26
-0.338055	Baoding	10.3559	2.7283	0.148195	0.0352477	0.00534399	0.00398426	0.0188039	0	0.0015729	0.0466272	0.0295311	0.0515948	0.0605704					Chengde	4322.07	886.486	50.8299	62.7044	6.54811	8.35355	0.720073	8.93944	5.94342	0	0.34052	0.0345071	0.131119	5353.1	95153.2	2461.94
-0.377715	Zhangjiakou	10.6127	2.86089	0.180303	0.0517123	0.00111842	0.0105639	0.00949989	0.0015729	0	0.0310724	0.0174732	0.0351507	0.042622					Cangzhou	3510.87	1711.11	99.714	42.8885	1.85185	11.7525	0.287106	13.9936	3.02671	0.34052	0	1.45667	2.80844	5400.1	95153.2	3620.48
-0.553988	Chengde	11.7923	3.48826	0.361074	0.162955	0.0204006	0.0778713	0.00621041	0.0466272	0.0310724	0	0.00194368	0.000125701	0.00091067					Langfang	10165.6	2922.45	94.3424	84.8943	5.77773	13.6427	1.47762	24.8924	9.73333	0.0345071	1.45667	0	0.107846	13324.5	95153.2	4455.78
-0.509901	Cangzhou	11.4914	3.32552	0.310034	0.129305	0.00975028	0.0552096	0.00120541	0.0295311	0.0174732	0.00194368	0	0.00305796	0.00551522					Hengshui	2855.29	988.604	199.196	38.0917	4.19835	31.8251	5.07158	29.8259	6.67672	0.131119	2.80844	0.107846	0	4161.82	95153.2	3431.17
-0.5652	Langfang	11.8694	3.53027	0.374674	0.172133	0.0237291	0.0842543	0.00810321	0.0515948	0.0351507	0.000125701	0.00305796	0	0.000359696																			2V0*var	95153.2
-0.584165	Hengshui	12.0005	3.6019	0.398251	0.188229	0.0299318	0.0956242	0.0118774	0.0605704	0.042622	0.00091067	0.00551522	0.000359696	0
																				2000						2010
(z*-z*')2*W	City	Beijing	Tianjin	Shijiazhuang	Tangshan	Qinhuangdao	Handan	Xingtai	Baoding	Zhangjiakou	Chengde	Cangzhou	Langfang	Hengshui	Sum row	Local GC3			City	Local GC1	Local GC2	Local GC3	GC1/GC2	GC1/GC3	City	Local GC1	Local GC2	Local GC3	GC1/GC2	GC1/GC3
	Beijing	0	0.0228593	0.0373952	0.0742188	0.0562045	0.0310875	0.0392228	0.0829608	0.0802708	0.0908443	0.073794	0.213669	0.0600145	0.862542	0.431271			Beijing	41036.8	10.7953	0.431271	3801.36	95153.2	Beijing	113755	10.6575	0.425766	10673.7	267176
	Tianjin	0.0228593	0	0.0069815	0.0316837	0.0183815	0.008318	0.0112774	0.0202532	0.0128815	0.0186328	0.0359653	0.0614263	0.0207792	0.26944	0.13472			Tianjin	12819	3.14878	0.13472	4071.11	95153.2	Tianjin	37929.2	3.31808	0.141963	11431.1	267176
	Shijiazhuang	0.0373952	0.0069815	0	0.000137597	0.000553622	0.000928243	0.00358173	0.00159931	0.000627385	0.00106838	0.00209586	0.00198296	0.00418685	0.0611387	0.0305693			Shijiazhuang	2908.77	0.859243	0.0305693	3385.27	95153.2	Shijiazhuang	8029.34	0.844719	0.0300526	9505.34	267176
	Tangshan	0.0742188	0.0316837	0.000137597	0	0.000673763	4.25306e-05	0.000305501	0.000182513	0.000205737	0.00131797	0.000901463	0.00178437	0.000800639	0.112255	0.0561273			Tangshan	5340.69	1.50555	0.0561273	3547.33	95153.2	Tangshan	15962.6	1.6026	0.0597454	9960.38	267176
	Qinhuangdao	0.0562045	0.0183815	0.000553622	0.000673763	0	3.90868e-05	9.27834e-06	1.84624e-05	3.48327e-06	0.000137633	3.89236e-05	0.000121441	8.8244e-05	0.07627	0.038135			Qinhuangdao	3628.67	1.54004	0.038135	2356.22	95153.2	Qinhuangdao	10073.4	1.52261	0.0377033	6615.91	267176
	Handan	0.0310875	0.008318	0.000928243	4.25306e-05	3.90868e-05	0	0.00112444	2.01276e-05	2.61026e-05	0.000175581	0.000247024	0.000286752	0.000668923	0.0429643	0.0214822			Handan	2044.1	0.638321	0.0214822	3202.3	95153.2	Handan	5920.64	0.658464	0.0221601	8991.59	267176
	Xingtai	0.0392228	0.0112774	0.00358173	0.000305501	9.27834e-06	0.00112444	0	0.000114643	2.55517e-05	1.5135e-05	6.0346e-06	3.10577e-05	0.000106598	0.0558202	0.0279101			Xingtai	2655.73	0.73401	0.0279101	3618.12	95153.2	Xingtai	7227.01	0.711381	0.0270496	10159.1	267176
	Baoding	0.0829608	0.0202532	0.00159931	0.000182513	1.84624e-05	2.01276e-05	0.000114643	0	8.47884e-06	0.000187896	0.000294127	0.000523206	0.000626903	0.10679	0.0533949			Baoding	5080.69	1.34712	0.0533949	3771.52	95153.2	Baoding	14732	1.39114	0.0551396	10589.9	267176
	Zhangjiakou	0.0802708	0.0128815	0.000627385	0.000205737	3.48327e-06	2.61026e-05	2.55517e-05	8.47884e-06	0	0.000124923	6.36176e-05	0.000204582	0.000140336	0.0945825	0.0472913			Zhangjiakou	4499.92	2.05076	0.0472913	2194.26	95153.2	Zhangjiakou	12851.5	2.08588	0.0481011	6161.17	267176
	Chengde	0.0908443	0.0186328	0.00106838	0.00131797	0.000137633	0.000175581	1.5135e-05	0.000187896	0.000124923	0	7.1573e-06	7.25295e-07	2.75596e-06	0.112515	0.0562576			Chengde	5353.1	2.17434	0.0562576	2461.94	95153.2	Chengde	14332.1	2.07327	0.0536428	6912.78	267176
	Cangzhou	0.073794	0.0359653	0.00209586	0.000901463	3.89236e-05	0.000247024	6.0346e-06	0.000294127	6.36176e-05	7.1573e-06	0	3.06174e-05	5.90299e-05	0.113503	0.0567516			Cangzhou	5400.1	1.49154	0.0567516	3620.48	95153.2	Cangzhou	15101.1	1.48548	0.0565211	10165.8	267176
	Langfang	0.213669	0.0614263	0.00198296	0.00178437	0.000121441	0.000286752	3.10577e-05	0.000523206	0.000204582	7.25295e-07	3.06174e-05	0	2.26678e-06	0.280063	0.140032			Langfang	13324.5	2.99038	0.140032	4455.78	95153.2	Langfang	35822.6	2.86325	0.134078	12511.2	267176
	Hengshui	0.0600145	0.0207792	0.00418685	0.000800639	8.8244e-05	0.000668923	0.000106598	0.000626903	0.000140336	2.75596e-06	5.90299e-05	2.26678e-06	0	0.0874762	0.0437381			Hengshui	4161.82	1.21294	0.0437381	3431.17	95153.2	Hengshui	10946.6	1.13622	0.0409716	9634.23	267176
														2.27536	1.13768	2.27536			Sum	108254	30.4883	1.13768	43916.9	1.23699e+06	Sum	302683	30.3506	1.13289	123312	3.47329e+06
V	City	Beijing	Tianjin	Shijiazhuang	Tangshan	Qinhuangdao	Handan	Xingtai	Baoding	Zhangjiakou	Chengde	Cangzhou	Langfang	Hengshui	Row sum				Expected value	108254	32.0446	1.13768	43916.9	1.23699e+06	Expected value	302683	31.9099	1.13289	123312	3.47329e+06
	Beijing	0	0.0062156	0.00310788	0.0053915	0.00346134	0.00208342	0.00232422	0.00534388	0.00504547	0.0051389	0.00428368	0.0120083	0.00333602	0.0577403
	Tianjin	0.0062156	0	0.00290206	0.00986091	0.00412141	0.00219858	0.00235079	0.00495192	0.00300357	0.0035632	0.0072143	0.0116069	0.00384829	0.0618375
	Shijiazhuang	0.00310788	0.00290206	0	0.00235988	0.00176008	0.00597795	0.00876547	0.00719896	0.00232115	0.00197379	0.00450945	0.00353046	0.00701294	0.0514201
	Tangshan	0.0053915	0.00986091	0.00235988	0	0.00660554	0.00182675	0.00193091	0.00345409	0.00265393	0.0053952	0.00465055	0.00691501	0.00283739	0.0538817
	Qinhuangdao	0.00346134	0.00412141	0.00176008	0.00660554	0	0.00140506	0.0015099	0.00230459	0.00207755	0.00450039	0.00266297	0.00341392	0.00196663	0.0357894
	Handan	0.00208342	0.00219858	0.00597795	0.00182675	0.00140506	0	0.0187056	0.00336988	0.00164828	0.00150408	0.00298466	0.00227031	0.00466637	0.0486409
	Xingtai	0.00232422	0.00235079	0.00876547	0.00193091	0.0015099	0.0187056	0	0.00406697	0.0017942	0.00162567	0.00333953	0.00255672	0.00598686	0.0549568
	Baoding	0.00534388	0.00495192	0.00719896	0.00345409	0.00230459	0.00336988	0.00406697	0	0.00359589	0.00268812	0.00664394	0.00676453	0.00690415	0.0572869
	Zhangjiakou	0.00504547	0.00300357	0.00232115	0.00265393	0.00207755	0.00164828	0.0017942	0.00359589	0	0.00268188	0.0024287	0.00388244	0.00219638	0.0333294
	Chengde	0.0051389	0.0035632	0.00197379	0.0053952	0.00450039	0.00150408	0.00162567	0.00268812	0.00268188	0	0.00245637	0.00384899	0.00201875	0.0373953
	Cangzhou	0.00428368	0.0072143	0.00450945	0.00465055	0.00266297	0.00298466	0.00333953	0.00664394	0.0024287	0.00245637	0	0.00667893	0.0071397	0.0549928
	Langfang	0.0120083	0.0116069	0.00353046	0.00691501	0.00341392	0.00227031	0.00255672	0.00676453	0.00388244	0.00384899	0.00667893	0	0.00420382	0.0676804
	Hengshui	0.00333602	0.00384829	0.00701294	0.00283739	0.00196663	0.00466637	0.00598686	0.00690415	0.00219638	0.00201875	0.0071397	0.00420382	0	0.0521173
														0.667069
W*	City	Beijing	Tianjin	Shijiazhuang	Tangshan	Qinhuangdao	Handan	Xingtai	Baoding	Zhangjiakou	Chengde	Cangzhou	Langfang	Hengshui	Row sum
	Beijing	0	0.107648	0.0538252	0.0933751	0.0599467	0.0360826	0.040253	0.0925503	0.0873822	0.0890004	0.0741888	0.207972	0.0577764	1
	Tianjin	0.100515	0	0.0469304	0.159465	0.066649	0.0355541	0.0380156	0.0800795	0.0485719	0.0576219	0.116665	0.1877	0.0622323	1
	Shijiazhuang	0.060441	0.0564383	0	0.0458941	0.0342294	0.116257	0.170468	0.140003	0.0451409	0.0383856	0.0876983	0.0686591	0.136385	1
	Tangshan	0.100062	0.183011	0.0437974	0	0.122594	0.033903	0.0358361	0.0641051	0.0492548	0.100131	0.0863104	0.128337	0.0526598	1
	Qinhuangdao	0.0967141	0.115157	0.0491788	0.184567	0	0.0392592	0.0421885	0.0643931	0.0580494	0.125746	0.0744067	0.0953893	0.0549501	1
	Handan	0.0428326	0.0452001	0.1229	0.0375558	0.0288864	0	0.384565	0.0692808	0.0338867	0.0309221	0.0613611	0.0466749	0.095935	1
	Xingtai	0.0422917	0.0427752	0.159497	0.035135	0.0274743	0.340369	0	0.0740031	0.0326474	0.0295809	0.0607665	0.0465224	0.108937	1
	Baoding	0.0932827	0.0864406	0.125665	0.0602945	0.0402289	0.0588246	0.0709931	0	0.0627699	0.0469238	0.115977	0.118082	0.120519	1
	Zhangjiakou	0.151382	0.0901176	0.0696426	0.0796272	0.0623338	0.0494541	0.0538323	0.107889	0	0.0804658	0.0728696	0.116487	0.065899	1
	Chengde	0.137421	0.0952845	0.0527817	0.144275	0.120346	0.040221	0.0434726	0.0718838	0.0717169	0	0.0656867	0.102927	0.0539841	1
	Cangzhou	0.0778953	0.131186	0.0820007	0.0845665	0.048424	0.0542737	0.0607267	0.120815	0.044164	0.0446672	0	0.121451	0.12983	1
	Langfang	0.177427	0.171496	0.0521637	0.102172	0.0504419	0.0335446	0.0377764	0.0999481	0.0573643	0.0568701	0.0986835	0	0.0621128	1
	Hengshui	0.0640099	0.0738391	0.134561	0.0544425	0.0377347	0.0895358	0.114873	0.132473	0.0421429	0.0387348	0.136993	0.0806607	0	1
														13
(z*-z*')2		2.9976	1.36734	0.0488215	-0.156449	-0.427946	-0.28616	-0.494585	-0.351859	-0.393138	-0.576609	-0.530722	-0.588279	-0.608019
	City	北京市	天津市	石家庄市	唐山市	秦皇岛市	邯郸市	邢台市	保定市	张家口市	承德市	沧州市	廊坊市	衡水市
2.9976	Beijing	0	2.65774	8.6953	9.94803	11.7344	10.7831	12.1954	11.2189	11.4971	12.775	12.4491	12.8585	13.0005
1.36734	Tianjin	2.65774	0	1.7385	2.32194	3.22307	2.73407	3.46678	2.95566	3.09929	3.77895	3.60265	3.82446	3.90206
0.0488215	Shijiazhuang	8.6953	1.7385	0	0.0421359	0.227307	0.112213	0.295291	0.160545	0.195328	0.391163	0.33587	0.405897	0.431439
-0.156449	Tangshan	9.94803	2.32194	0.0421359	0	0.0737108	0.016825	0.114336	0.038185	0.0560216	0.176535	0.14008	0.186477	0.203915
-0.427946	Qinhuangdao	11.7344	3.22307	0.227307	0.0737108	0	0.0201033	0.00444074	0.00578932	0.00121163	0.0221007	0.0105628	0.0257065	0.0324261
-0.28616	Handan	10.7831	2.73407	0.112213	0.016825	0.0201033	0	0.0434409	0.00431628	0.0114442	0.0843606	0.0598104	0.0912755	0.103593
-0.494585	Xingtai	12.1954	3.46678	0.295291	0.114336	0.00444074	0.0434409	0	0.0203708	0.0102916	0.00672795	0.00130586	0.00877847	0.0128672
-0.351859	Baoding	11.2189	2.95566	0.160545	0.038185	0.00578932	0.00431628	0.0203708	0	0.00170397	0.0505128	0.031992	0.0558944	0.065618
-0.393138	Zhangjiakou	11.4971	3.09929	0.195328	0.0560216	0.00121163	0.0114442	0.0102916	0.00170397	0	0.0336617	0.0189293	0.0380799	0.0461738
-0.576609	Chengde	12.775	3.77895	0.391163	0.176535	0.0221007	0.0843606	0.00672795	0.0505128	0.0336617	0	0.00210566	0.000136176	0.000986559
-0.530722	Cangzhou	12.4491	3.60265	0.33587	0.14008	0.0105628	0.0598104	0.00130586	0.031992	0.0189293	0.00210566	0	0.00331279	0.00597482
-0.588279	Langfang	12.8585	3.82446	0.405897	0.186477	0.0257065	0.0912755	0.00877847	0.0558944	0.0380799	0.000136176	0.00331279	0	0.000389671
-0.608019	Hengshui	13.0005	3.90206	0.431439	0.203915	0.0324261	0.103593	0.0128672	0.065618	0.0461738	0.000986559	0.00597482	0.000389671	0
	City	Beijing	Tianjin	Shijiazhuang	Tangshan	Qinhuangdao	Handan	Xingtai	Baoding	Zhangjiakou	Chengde	Cangzhou	Langfang	Hengshui	Local GC2
	Beijing	0	0.286099	0.468026	0.928898	0.703437	0.389081	0.4909	1.03831	1.00464	1.13698	0.923581	2.67421	0.751121	10.7953
	Tianjin	0.267142	0	0.0815886	0.370268	0.214814	0.0972074	0.131792	0.236687	0.150539	0.21775	0.420305	0.717852	0.242834	3.14878
	Shijiazhuang	0.525553	0.0981181	0	0.00193379	0.00778061	0.0130455	0.0503376	0.0224767	0.00881728	0.015015	0.0294553	0.0278685	0.058842	0.859243
	Tangshan	0.995419	0.42494	0.00184544	0	0.00903647	0.000570418	0.00409736	0.00244785	0.00275933	0.0176765	0.0120904	0.0239319	0.0107381	1.50555
	Qinhuangdao	1.13488	0.371159	0.0111787	0.0136046	0	0.000789239	0.000187348	0.000372792	7.03341e-05	0.00277908	0.000785943	0.00245212	0.00178182	1.54004
	Handan	0.461867	0.123581	0.0137909	0.000631877	0.000580712	0	0.0167059	0.000299036	0.000387806	0.00260861	0.00367003	0.00426028	0.00993819	0.638321
	Xingtai	0.515763	0.148292	0.0470981	0.0040172	0.000122006	0.0147859	0	0.00150751	0.000335993	0.000199019	7.93523e-05	0.000408395	0.00140172	0.73401
	Baoding	1.04653	0.255489	0.0201748	0.00230234	0.000232898	0.000253904	0.00144619	0	0.000106958	0.00237025	0.00371033	0.0066001	0.0079082	1.34712
	Zhangjiakou	1.74045	0.279301	0.0136031	0.00446084	7.55253e-05	0.000565963	0.000554018	0.000183841	0	0.00270862	0.00137937	0.00443581	0.00304281	2.05076
	Chengde	1.75555	0.360075	0.0206463	0.0254695	0.00265973	0.00339307	0.000292482	0.00363105	0.00241412	0	0.000138313	1.40162e-05	5.32585e-05	2.17434
	Cangzhou	0.969723	0.472619	0.0275416	0.0118461	0.000511493	0.00324613	7.93004e-05	0.00386511	0.000835995	9.40537e-05	0	0.000402342	0.000775709	1.49154
	Langfang	2.28145	0.65588	0.021173	0.0190526	0.00129668	0.0030618	0.000331619	0.00558654	0.00218443	7.74434e-06	0.000326918	0	2.42036e-05	2.99038
	Hengshui	0.83216	0.288124	0.0580548	0.0111017	0.00122359	0.00927528	0.00147809	0.00869263	0.0019459	3.82141e-05	0.000818507	3.14311e-05	0	1.21294
														30.4883

## Sheet: 2000_Population
City	Regional population	Municipal population	Urban population (city+town)	City population
Beijing	13569194	11509595	9876661	9496688
Tianjin	9848731	7499181	6755403	5313702
Shijiazhuang	9241186	1969975	1935553	1930579
Tangshan	7040554	1711311	1405366	1403887
Qinhuangdao	2753962	817487	718229	707267
Handan	8386814	1329734	1206398	1071068
Xingtai	6645766	536282	536282	536282
Baoding	10471123	902496	902496	902496
Zhangjiakou	4191035	903348	806518	796580
Chengde	3324121	437251	386420	325821
Cangzhou	6639501	443561	443561	443561
Langfang	3833444	715388	375860	295879
Hengshui	4156913	422761	248471	245229
