# Supplementary material for: Reconstruction and normalization of LISA for spatial analysis
Source: PLoS One. 2024 May 22;19(5):e0303456. doi: 10.1371/journal.pone.0303456 (PMC11111027; doi:10.1371/journal.pone.0303456)
Supplement: S2 Dataset — This file includes the dataset of spatial distances and city population in 2010, global Moran’s indexes and Geary’s coefficients, three sets of local Moran’s index, and three sets of local Geary’s coefficients. All the results are tabulated for comparison and references. (XLSX) [file pone.0303456.s004.xlsx]

## Sheet: Table
Local Moran's I	2000						2010						Local Geary's C	2000						2010
City	Local MI 1	Local MI2	Local MI3	MI1/MI2	MI1/MI3	City	Local MI 1	Local MI2	Local MI3	MI1/MI2	MI1/MI3		City	Local GC1	Local GC2	Local GC3	GC1/GC2	GC1/GC3	City	Local GC1	Local GC2	Local GC3	GC1/GC2	GC1/GC3
Beijing	-2686.5	-0.706719	-0.0611723	3801.36	43916.9	Beijing	-7140.45	-0.668978	-0.0579055	10673.7	123312		Beijing	41036.8	10.7953	0.431271	3801.36	95153.2	Beijing	113755	10.6575	0.425766	10673.7	267176
Tianjin	-387.013	-0.0950633	-0.00881241	4071.11	43916.9	Tianjin	-1175.22	-0.102809	-0.00953045	11431.1	123312		Tianjin	12819	3.14878	0.13472	4071.11	95153.2	Tianjin	37929.2	3.31808	0.141963	11431.1	267176
Shijiazhuang	-23.1481	-0.00683789	-0.000527089	3385.27	43916.9	Shijiazhuang	-14.4935	-0.00152477	-0.000117535	9505.34	123312		Shijiazhuang	2908.77	0.859243	0.0305693	3385.27	95153.2	Shijiazhuang	8029.34	0.844719	0.0300526	9505.34	267176
Tangshan	-121.792	-0.0343334	-0.00277324	3547.33	43916.9	Tangshan	-603.577	-0.0605978	-0.00489471	9960.38	123312		Tangshan	5340.69	1.50555	0.0561273	3547.33	95153.2	Tangshan	15962.6	1.6026	0.0597454	9960.38	267176
Qinhuangdao	-142.976	-0.0606805	-0.00325561	2356.22	43916.9	Qinhuangdao	-379.239	-0.0573222	-0.00307544	6615.91	123312		Qinhuangdao	3628.67	1.54004	0.038135	2356.22	95153.2	Qinhuangdao	10073.4	1.52261	0.0377033	6615.91	267176
Handan	170.556	0.0532605	0.00388361	3202.3	43916.9	Handan	594.813	0.0661521	0.00482364	8991.59	123312		Handan	2044.1	0.638321	0.0214822	3202.3	95153.2	Handan	5920.64	0.658464	0.0221601	8991.59	267176
Xingtai	185.012	0.051135	0.00421279	3618.12	43916.9	Xingtai	637.352	0.0627368	0.00516861	10159.1	123312		Xingtai	2655.73	0.73401	0.0279101	3618.12	95153.2	Xingtai	7227.01	0.711381	0.0270496	10159.1	267176
Baoding	-92.0058	-0.0243949	-0.002095	3771.52	43916.9	Baoding	-335.775	-0.0317072	-0.00272297	10589.9	123312		Baoding	5080.69	1.34712	0.0533949	3771.52	95153.2	Baoding	14732	1.39114	0.0551396	10589.9	267176
Zhangjiakou	-231.938	-0.105702	-0.00528129	2194.26	43916.9	Zhangjiakou	-708.71	-0.115029	-0.00574729	6161.17	123312		Zhangjiakou	4499.92	2.05076	0.0472913	2194.26	95153.2	Zhangjiakou	12851.5	2.08588	0.0481011	6161.17	267176
Chengde	-363.399	-0.147607	-0.00827471	2461.94	43916.9	Chengde	-889.966	-0.128742	-0.00721718	6912.78	123312		Chengde	5353.1	2.17434	0.0562576	2461.94	95153.2	Chengde	14332.1	2.07327	0.0536428	6912.78	267176
Cangzhou	-194.735	-0.053787	-0.00443417	3620.48	43916.9	Cangzhou	-561.945	-0.0552781	-0.0045571	10165.8	123312		Cangzhou	5400.1	1.49154	0.0567516	3620.48	95153.2	Cangzhou	15101.1	1.48548	0.0565211	10165.8	267176
Langfang	-1369.31	-0.307312	-0.0311797	4455.78	43916.9	Langfang	-3399.65	-0.271729	-0.0275695	12511.2	123312		Langfang	13324.5	2.99038	0.140032	4455.78	95153.2	Langfang	35822.6	2.86325	0.134078	12511.2	267176
Hengshui	27.8793	0.0081253	0.00063482	3431.17	43916.9	Hengshui	120.362	0.0124932	0.000976076	9634.23	123312		Hengshui	4161.82	1.21294	0.0437381	3431.17	95153.2	Hengshui	10946.6	1.13622	0.0409716	9634.23	267176
Sum	-5229.37	-1.42992	-0.119074	43916.9	570919	Sum	-13856.5	-1.35234	-0.112369	123312	1.60306e+06		Sum	108254	30.4883	1.13768	43916.9	1.23699e+06	Sum	302683	30.3506	1.13289	123312	3.47329e+06
Expected value	-5229.37	-1.54797	-0.119074	43916.9	570919	Expected value	-13856.5	-1.4608	-0.112369	123312	1.60306e+06		Expected value	108254	32.0446	1.13768	43916.9	1.23699e+06	Expected value	302683	31.9099	1.13289	123312	3.47329e+06

## Sheet: BTH_Local Moran
U	City	Beijing	Tianjin	Shijiazhuang	Tangshan	Qinhuangdao	Handan	Xingtai	Baoding	Zhangjiakou	Chengde	Cangzhou	Langfang	Hengshui							City	x-City population in 2000	y-centralized variable	Standardization based on stdevp 2000	Standardization based on stdev 2000	Global normalization2000		City	z	nWz	zz'Wz	z2	Wz2
	Beijing	0	160.885	321.762	185.477	288.905	479.981	430.252	187.13	198.197	194.594	233.444	83.2755	299.758							Beijing	1555.24	1284.25	2.98698	2.8698	0.441477		Beijing	2.98698	-0.252017	-0.335646	8.92208	0.034403
	Tianjin	160.885	0	344.582	101.411	242.636	454.84	425.389	201.942	332.938	280.647	138.613	86.1555	259.856							Tianjin	885.623	614.638	1.42956	1.37348	0.251397		Tianjin	1.42956	-0.0866671	-0.160639	2.04364	0.0990801
	Shijiazhuang	321.762	344.582	0	423.751	568.156	167.281	114.084	138.909	430.822	506.64	221.756	283.25	142.594							Shijiazhuang	275.687	4.70208	0.0109364	0.0105073	0.0782578		Shijiazhuang	0.0109364	-0.139713	-0.00122891	0.000119604	0.0648697
	Tangshan	185.477	101.411	423.751	0	151.388	547.42	517.891	289.512	376.8	185.35	215.029	144.613	352.436							Tangshan	163.758	-107.227	-0.249395	-0.239611	0.0464851		Tangshan	-0.249395	0.255143	0.0280243	0.0621977	0.114635
	Qinhuangdao	288.905	242.636	568.156	151.388	0	711.712	662.296	433.917	481.336	222.203	375.52	292.918	508.483							Qinhuangdao	95.1872	-175.798	-0.40888	-0.392839	0.0270203		Qinhuangdao	-0.40888	0.0977809	0.0459456	0.167183	0.0665699
	Handan	479.981	454.84	167.281	547.42	711.712	0	53.46	296.746	606.694	664.859	335.046	440.468	214.299							Handan	111.742	-159.243	-0.370377	-0.355846	0.0317195		Handan	-0.370377	-0.169307	0.041619	0.137179	0.047658
	Xingtai	430.252	425.389	114.084	517.891	662.296	53.46	0	245.883	557.351	615.13	299.443	391.126	167.033							Xingtai	63.7797	-207.205	-0.481929	-0.463023	0.0181048		Xingtai	-0.481929	-0.139423	0.0541541	0.232256	0.0498102
	Baoding	187.13	201.942	138.909	289.512	433.917	296.746	245.883	0	278.095	372.007	150.513	147.83	144.841							Baoding	98.0177	-172.967	-0.402297	-0.386514	0.0278238		Baoding	-0.402297	0.0879912	0.0452058	0.161843	0.100124
	Zhangjiakou	198.197	332.938	430.822	376.8	481.336	606.694	557.351	278.095	0	372.873	411.743	257.57	455.296							Zhangjiakou	90.0218	-180.963	-0.420894	-0.404382	0.025554		Zhangjiakou	-0.420894	0.177514	0.0472956	0.177152	0.0838732
	Chengde	194.594	280.647	506.64	185.35	222.203	664.859	615.13	372.007	372.873	0	407.104	259.808	495.356							Chengde	49.8293	-221.156	-0.514376	-0.494196	0.0141448		Chengde	-0.514376	0.182402	0.0578001	0.264583	0.0869594
	Cangzhou	233.444	138.613	221.756	215.029	375.52	335.046	299.443	150.513	411.743	407.104	0	149.725	140.062							Cangzhou	48.9701	-222.015	-0.516374	-0.496116	0.0139009		Cangzhou	-0.516374	0.114727	0.0580247	0.266642	0.0913664
	Langfang	83.2755	86.1555	283.25	144.613	292.918	440.468	391.126	147.83	257.57	259.808	149.725	0	237.879							Langfang	46.6539	-224.331	-0.521761	-0.501292	0.0132434		Langfang	-0.521761	0.68691	0.05863	0.272235	0.207744
	Hengshui	299.758	259.856	142.594	352.436	508.483	214.299	167.033	144.841	455.296	495.356	140.062	237.879	0							Hengshui	38.2976	-232.687	-0.541197	-0.519965	0.0108713		Hengshui	-0.541197	-0.0234462	0.060814	0.292894	0.0678405
													0	711.712							Sum	3522.81	-3.69482e-13	0	0	1						13	1.11493	sum
V	City	Beijing	Tianjin	Shijiazhuang	Tangshan	Qinhuangdao	Handan	Xingtai	Baoding	Zhangjiakou	Chengde	Cangzhou	Langfang	Hengshui	Vy	Local MI 1	MI1/MI3	MI1/MI2			Average	270.985	-2.84217e-14	0	0	0.0769231							1.2273	e'Wz2-I
	Beijing	0	0.0062156	0.00310788	0.0053915	0.00346134	0.00208342	0.00232422	0.00534388	0.00504547	0.0051389	0.00428368	0.0120083	0.00333602	-5.56001	-7140.45	123312	10673.7			Stdevp	429.95	429.95	1	0.960769	0.122048							1.13289	Global Geary's C
	Tianjin	0.0062156	0	0.00290206	0.00986091	0.00412141	0.00219858	0.00235079	0.00495192	0.00300357	0.0035632	0.0072143	0.0116069	0.00384829	-1.91205	-1175.22	123312	11431.1			Stdev	447.506	447.506	1.04083	1	0.127031
	Shijiazhuang	0.00310788	0.00290206	0	0.00235988	0.00176008	0.00597795	0.00876547	0.00719896	0.00232115	0.00197379	0.00450945	0.00353046	0.00701294	-3.08236	-14.4935	123312	9505.34			Varp	184857
	Tangshan	0.0053915	0.00986091	0.00235988	0	0.00660554	0.00182675	0.00193091	0.00345409	0.00265393	0.0053952	0.00465055	0.00691501	0.00283739	5.62896	-603.577	123312	9960.38			Var	200261
	Qinhuangdao	0.00346134	0.00412141	0.00176008	0.00660554	0	0.00140506	0.0015099	0.00230459	0.00207755	0.00450039	0.00266297	0.00341392	0.00196663	2.15724	-379.239	123312	6615.91
	Handan	0.00208342	0.00219858	0.00597795	0.00182675	0.00140506	0	0.0187056	0.00336988	0.00164828	0.00150408	0.00298466	0.00227031	0.00466637	-3.73525	594.813	123312	8991.59			Global I	-0.112369
	Xingtai	0.00232422	0.00235079	0.00876547	0.00193091	0.0015099	0.0187056	0	0.00406697	0.0017942	0.00162567	0.00333953	0.00255672	0.00598686	-3.07594	637.352	123312	10159.1			gama-V0*varp	123312
	Baoding	0.00534388	0.00495192	0.00719896	0.00345409	0.00230459	0.00336988	0.00406697	0	0.00359589	0.00268812	0.00664394	0.00676453	0.00690415	1.94126	-335.775	123312	10589.9
	Zhangjiakou	0.00504547	0.00300357	0.00232115	0.00265393	0.00207755	0.00164828	0.0017942	0.00359589	0	0.00268188	0.0024287	0.00388244	0.00219638	3.91632	-708.71	123312	6161.17
	Chengde	0.0051389	0.0035632	0.00197379	0.0053952	0.00450039	0.00150408	0.00162567	0.00268812	0.00268188	0	0.00245637	0.00384899	0.00201875	4.02416	-889.966	123312	6912.78
	Cangzhou	0.00428368	0.0072143	0.00450945	0.00465055	0.00266297	0.00298466	0.00333953	0.00664394	0.0024287	0.00245637	0	0.00667893	0.0071397	2.53112	-561.945	123312	10165.8
	Langfang	0.0120083	0.0116069	0.00353046	0.00691501	0.00341392	0.00227031	0.00255672	0.00676453	0.00388244	0.00384899	0.00667893	0	0.00420382	15.1546	-3399.65	123312	12511.2
	Hengshui	0.00333602	0.00384829	0.00701294	0.00283739	0.00196663	0.00466637	0.00598686	0.00690415	0.00219638	0.00201875	0.0071397	0.00420382	0	-0.517269	120.362	123312	9634.23
														0.667069	sum	-13856.5	123312
W	City	Beijing	Tianjin	Shijiazhuang	Tangshan	Qinhuangdao	Handan	Xingtai	Baoding	Zhangjiakou	Chengde	Cangzhou	Langfang	Hengshui	WZ	Local MI3
	Beijing	0	0.00931778	0.00465901	0.00808238	0.00518888	0.00312324	0.00348423	0.00801099	0.00756365	0.00770371	0.00642165	0.0180016	0.00500102	-0.019386	-0.0579055
	Tianjin	0.00931778	0	0.00435047	0.0147825	0.00617839	0.00329587	0.00352406	0.0074234	0.00450263	0.00534157	0.0108149	0.0173999	0.00576896	-0.0066667	-0.00953045
	Shijiazhuang	0.00465901	0.00435047	0	0.00353768	0.00263853	0.00896152	0.0131403	0.0107919	0.00347962	0.0029589	0.0067601	0.00529249	0.0105131	-0.0107472	-0.000117535
	Tangshan	0.00808238	0.0147825	0.00353768	0	0.00990234	0.00273847	0.00289462	0.00517801	0.00397849	0.00808792	0.00697161	0.0103663	0.00425353	0.0196264	-0.00489471
	Qinhuangdao	0.00518888	0.00617839	0.00263853	0.00990234	0	0.00210632	0.00226348	0.0034548	0.00311445	0.00674651	0.00399205	0.0051178	0.00294817	0.00752161	-0.00307544
	Handan	0.00312324	0.00329587	0.00896152	0.00273847	0.00210632	0	0.0280414	0.00505177	0.00247093	0.00225476	0.00447429	0.00340341	0.00699533	-0.0130236	0.00482364
	Xingtai	0.00348423	0.00352406	0.0131403	0.00289462	0.00226348	0.0280414	0	0.00609678	0.00268968	0.00243704	0.00500628	0.00383277	0.00897487	-0.0107248	0.00516861
	Baoding	0.00801099	0.0074234	0.0107919	0.00517801	0.0034548	0.00505177	0.00609678	0	0.00539059	0.00402975	0.00995991	0.0101407	0.01035	0.00676856	-0.00272297
	Zhangjiakou	0.00756365	0.00450263	0.00347962	0.00397849	0.00311445	0.00247093	0.00268968	0.00539059	0	0.00402039	0.00364086	0.00582015	0.00329258	0.013655	-0.00574729
	Chengde	0.00770371	0.00534157	0.0029589	0.00808792	0.00674651	0.00225476	0.00243704	0.00402975	0.00402039	0	0.00368234	0.00577	0.0030263	0.014031	-0.00721718
	Cangzhou	0.00642165	0.0108149	0.0067601	0.00697161	0.00399205	0.00447429	0.00500628	0.00995991	0.00364086	0.00368234	0	0.0100124	0.0107031	0.00882519	-0.0045571
	Langfang	0.0180016	0.0173999	0.00529249	0.0103663	0.0051178	0.00340341	0.00383277	0.0101407	0.00582015	0.00577	0.0100124	0	0.00630193	0.0528393	-0.0275695
	Hengshui	0.00500102	0.00576896	0.0105131	0.00425353	0.00294817	0.00699533	0.00897487	0.01035	0.00329258	0.0030263	0.0107031	0.00630193	0	-0.00180355	0.000976076
														1	sum	-0.112369
																						2010
zz'	City	Beijing	Tianjin	Shijiazhuang	Tangshan	Qinhuangdao	Handan	Xingtai	Baoding	Zhangjiakou	Chengde	Cangzhou	Langfang	Hengshui							城市	Local MI 1	Local MI2	Local MI3	MI1/MI2	MI1/MI3
	Beijing	8.92208	4.27007	0.0326667	-0.744938	-1.22132	-1.10631	-1.43952	-1.20165	-1.2572	-1.53643	-1.5424	-1.55849	-1.61655							北京	-7140.45	-0.668978	-0.0579055	10673.7	123312
	Tianjin	4.27007	2.04364	0.0156342	-0.356524	-0.584518	-0.529475	-0.688947	-0.575107	-0.601693	-0.735331	-0.738188	-0.745889	-0.773673							天津	-1175.22	-0.102809	-0.00953045	11431.1	123312
	Shijiazhuang	0.0326667	0.0156342	0.000119604	-0.00272747	-0.00447166	-0.00405057	-0.00527055	-0.00439966	-0.00460305	-0.0056254	-0.00564726	-0.00570617	-0.00591873							石家庄	-14.4935	-0.00152477	-0.000117535	9505.34	123312
	Tangshan	-0.744938	-0.356524	-0.00272747	0.0621977	0.101972	0.09237	0.120191	0.100331	0.104969	0.128283	0.128781	0.130124	0.134972							唐山	-603.577	-0.0605978	-0.00489471	9960.38	123312
	Qinhuangdao	-1.22132	-0.584518	-0.00447166	0.101972	0.167183	0.15144	0.197051	0.164491	0.172095	0.210318	0.211135	0.213338	0.221285							秦皇岛	-379.239	-0.0573222	-0.00307544	6615.91	123312
	Handan	-1.10631	-0.529475	-0.00405057	0.09237	0.15144	0.137179	0.178495	0.149001	0.155889	0.190513	0.191253	0.193248	0.200447							邯郸	594.813	0.0661521	0.00482364	8991.59	123312
	Xingtai	-1.43952	-0.688947	-0.00527055	0.120191	0.197051	0.178495	0.232256	0.193879	0.202841	0.247893	0.248856	0.251452	0.260819							邢台	637.352	0.0627368	0.00516861	10159.1	123312
	Baoding	-1.20165	-0.575107	-0.00439966	0.100331	0.164491	0.149001	0.193879	0.161843	0.169324	0.206932	0.207736	0.209903	0.217722							保定	-335.775	-0.0317072	-0.00272297	10589.9	123312
	Zhangjiakou	-1.2572	-0.601693	-0.00460305	0.104969	0.172095	0.155889	0.202841	0.169324	0.177152	0.216498	0.217339	0.219606	0.227787							张家口	-708.71	-0.115029	-0.00574729	6161.17	123312
	Chengde	-1.53643	-0.735331	-0.0056254	0.128283	0.210318	0.190513	0.247893	0.206932	0.216498	0.264583	0.265611	0.268382	0.278379							承德	-889.966	-0.128742	-0.00721718	6912.78	123312
	Cangzhou	-1.5424	-0.738188	-0.00564726	0.128781	0.211135	0.191253	0.248856	0.207736	0.217339	0.265611	0.266642	0.269424	0.27946							沧州	-561.945	-0.0552781	-0.0045571	10165.8	123312
	Langfang	-1.55849	-0.745889	-0.00570617	0.130124	0.213338	0.193248	0.251452	0.209903	0.219606	0.268382	0.269424	0.272235	0.282376							廊坊	-3399.65	-0.271729	-0.0275695	12511.2	123312
	Hengshui	-1.61655	-0.773673	-0.00591873	0.134972	0.221285	0.200447	0.260819	0.217722	0.227787	0.278379	0.27946	0.282376	0.292894							衡水	120.362	0.0124932	0.000976076	9634.23	123312
																					Sum	-13856.5	-1.35234	-0.112369	123312	1.60306e+06
zz'W	City	Beijing	Tianjin	Shijiazhuang	Tangshan	Qinhuangdao	Handan	Xingtai	Baoding	Zhangjiakou	Chengde	Cangzhou	Langfang	Hengshui	Diagonal						预期	-13856.5	-1.4608	-0.112369	123312	1.60306e+06
	Beijing	-0.0579055	-0.0199133	-0.0321017	0.0586237	0.0224669	-0.0389013	-0.0320349	0.0202176	0.0407871	0.0419102	0.0263607	0.15783	-0.00538718	-0.0579055
	Tianjin	-0.0277134	-0.00953045	-0.0153637	0.0280571	0.0107526	-0.018618	-0.0153318	0.00967605	0.0195206	0.0200581	0.0126161	0.0755369	-0.00257828	-0.00953045
	Shijiazhuang	-0.000212012	-7.29095e-05	-0.000117535	0.000214641	8.22591e-05	-0.000142431	-0.000117291	7.40234e-05	0.000149336	0.000153448	9.65154e-05	0.000577869	-1.97243e-05	-0.000117535
	Tangshan	0.00483475	0.00166264	0.00268029	-0.00489471	-0.00187585	0.00324802	0.00267471	-0.00168804	-0.00340547	-0.00349924	-0.00220095	-0.0131778	0.000449796	-0.00489471
	Qinhuangdao	0.00792653	0.00272588	0.00439431	-0.00802483	-0.00307544	0.00532509	0.00438517	-0.00276753	-0.00558324	-0.00573698	-0.00360844	-0.0216049	0.000737436	-0.00307544
	Handan	0.00718011	0.00246919	0.00398051	-0.00726915	-0.00278583	0.00482364	0.00397223	-0.00250692	-0.00505748	-0.00519674	-0.00326864	-0.0195704	0.000667993	0.00482364
	Xingtai	0.00934266	0.00321288	0.00517938	-0.00945852	-0.00362488	0.00627645	0.00516861	-0.00326197	-0.00658072	-0.00676193	-0.00425312	-0.0254648	0.000869184	0.00516861
	Baoding	0.00779891	0.00268199	0.00432356	-0.00789562	-0.00302592	0.00523935	0.00431456	-0.00272297	-0.00549334	-0.00564461	-0.00355034	-0.0212571	0.000725562	-0.00272297
	Zhangjiakou	0.00815943	0.00280598	0.00452343	-0.00826062	-0.0031658	0.00548156	0.00451402	-0.00284885	-0.00574729	-0.00590554	-0.00371447	-0.0222397	0.000759104	-0.00574729
	Chengde	0.00997167	0.00342919	0.00552809	-0.0100953	-0.00386894	0.00669903	0.00551659	-0.00348158	-0.00702378	-0.00721718	-0.00453946	-0.0271792	0.000927703	-0.00721718
	Cangzhou	0.0100104	0.00344251	0.00554957	-0.0101346	-0.00388397	0.00672505	0.00553802	-0.00349511	-0.00705107	-0.00724522	-0.0045571	-0.0272848	0.000931307	-0.0045571
	Langfang	0.0101148	0.00347843	0.00560747	-0.0102403	-0.00392449	0.00679521	0.0055958	-0.00353157	-0.00712463	-0.00732081	-0.00460464	-0.0275695	0.000941023	-0.0275695
	Hengshui	0.0104916	0.003608	0.00581634	-0.0106217	-0.00407067	0.00704833	0.00580424	-0.00366312	-0.00739002	-0.00759351	-0.00477616	-0.0285964	0.000976076	0.000976076
														2.71918e-16
V	City	Beijing	Tianjin	Shijiazhuang	Tangshan	Qinhuangdao	Handan	Xingtai	Baoding	Zhangjiakou	Chengde	Cangzhou	Langfang	Hengshui	Row sum
	Beijing	0	0.0062156	0.00310788	0.0053915	0.00346134	0.00208342	0.00232422	0.00534388	0.00504547	0.0051389	0.00428368	0.0120083	0.00333602	0.0577403
	Tianjin	0.0062156	0	0.00290206	0.00986091	0.00412141	0.00219858	0.00235079	0.00495192	0.00300357	0.0035632	0.0072143	0.0116069	0.00384829	0.0618375
	Shijiazhuang	0.00310788	0.00290206	0	0.00235988	0.00176008	0.00597795	0.00876547	0.00719896	0.00232115	0.00197379	0.00450945	0.00353046	0.00701294	0.0514201
	Tangshan	0.0053915	0.00986091	0.00235988	0	0.00660554	0.00182675	0.00193091	0.00345409	0.00265393	0.0053952	0.00465055	0.00691501	0.00283739	0.0538817
	Qinhuangdao	0.00346134	0.00412141	0.00176008	0.00660554	0	0.00140506	0.0015099	0.00230459	0.00207755	0.00450039	0.00266297	0.00341392	0.00196663	0.0357894
	Handan	0.00208342	0.00219858	0.00597795	0.00182675	0.00140506	0	0.0187056	0.00336988	0.00164828	0.00150408	0.00298466	0.00227031	0.00466637	0.0486409
	Xingtai	0.00232422	0.00235079	0.00876547	0.00193091	0.0015099	0.0187056	0	0.00406697	0.0017942	0.00162567	0.00333953	0.00255672	0.00598686	0.0549568
	Baoding	0.00534388	0.00495192	0.00719896	0.00345409	0.00230459	0.00336988	0.00406697	0	0.00359589	0.00268812	0.00664394	0.00676453	0.00690415	0.0572869
	Zhangjiakou	0.00504547	0.00300357	0.00232115	0.00265393	0.00207755	0.00164828	0.0017942	0.00359589	0	0.00268188	0.0024287	0.00388244	0.00219638	0.0333294
	Chengde	0.0051389	0.0035632	0.00197379	0.0053952	0.00450039	0.00150408	0.00162567	0.00268812	0.00268188	0	0.00245637	0.00384899	0.00201875	0.0373953
	Cangzhou	0.00428368	0.0072143	0.00450945	0.00465055	0.00266297	0.00298466	0.00333953	0.00664394	0.0024287	0.00245637	0	0.00667893	0.0071397	0.0549928
	Langfang	0.0120083	0.0116069	0.00353046	0.00691501	0.00341392	0.00227031	0.00255672	0.00676453	0.00388244	0.00384899	0.00667893	0	0.00420382	0.0676804
	Hengshui	0.00333602	0.00384829	0.00701294	0.00283739	0.00196663	0.00466637	0.00598686	0.00690415	0.00219638	0.00201875	0.0071397	0.00420382	0	0.0521173
														0.667069
W*	City	Beijing	Tianjin	Shijiazhuang	Tangshan	Qinhuangdao	Handan	Xingtai	Baoding	Zhangjiakou	Chengde	Cangzhou	Langfang	Hengshui	Row sum	W*z	Local MI2
	Beijing	0	0.107648	0.0538252	0.0933751	0.0599467	0.0360826	0.040253	0.0925503	0.0873822	0.0890004	0.0741888	0.207972	0.0577764	1	-0.223964	-0.668978
	Tianjin	0.100515	0	0.0469304	0.159465	0.066649	0.0355541	0.0380156	0.0800795	0.0485719	0.0576219	0.116665	0.1877	0.0622323	1	-0.0719166	-0.102809
	Shijiazhuang	0.060441	0.0564383	0	0.0458941	0.0342294	0.116257	0.170468	0.140003	0.0451409	0.0383856	0.0876983	0.0686591	0.136385	1	-0.139422	-0.00152477
	Tangshan	0.100062	0.183011	0.0437974	0	0.122594	0.033903	0.0358361	0.0641051	0.0492548	0.100131	0.0863104	0.128337	0.0526598	1	0.242979	-0.0605978
	Qinhuangdao	0.0967141	0.115157	0.0491788	0.184567	0	0.0392592	0.0421885	0.0643931	0.0580494	0.125746	0.0744067	0.0953893	0.0549501	1	0.140193	-0.0573222
	Handan	0.0428326	0.0452001	0.1229	0.0375558	0.0288864	0	0.384565	0.0692808	0.0338867	0.0309221	0.0613611	0.0466749	0.095935	1	-0.178608	0.0661521
	Xingtai	0.0422917	0.0427752	0.159497	0.035135	0.0274743	0.340369	0	0.0740031	0.0326474	0.0295809	0.0607665	0.0465224	0.108937	1	-0.130178	0.0627368
	Baoding	0.0932827	0.0864406	0.125665	0.0602945	0.0402289	0.0588246	0.0709931	0	0.0627699	0.0469238	0.115977	0.118082	0.120519	1	0.0788154	-0.0317072
	Zhangjiakou	0.151382	0.0901176	0.0696426	0.0796272	0.0623338	0.0494541	0.0538323	0.107889	0	0.0804658	0.0728696	0.116487	0.065899	1	0.273296	-0.115029
	Chengde	0.137421	0.0952845	0.0527817	0.144275	0.120346	0.040221	0.0434726	0.0718838	0.0717169	0	0.0656867	0.102927	0.0539841	1	0.250288	-0.128742
	Cangzhou	0.0778953	0.131186	0.0820007	0.0845665	0.048424	0.0542737	0.0607267	0.120815	0.044164	0.0446672	0	0.121451	0.12983	1	0.10705	-0.0552781
	Langfang	0.177427	0.171496	0.0521637	0.102172	0.0504419	0.0335446	0.0377764	0.0999481	0.0573643	0.0568701	0.0986835	0	0.0621128	1	0.520792	-0.271729
	Hengshui	0.0640099	0.0738391	0.134561	0.0544425	0.0377347	0.0895358	0.114873	0.132473	0.0421429	0.0387348	0.136993	0.0806607	0	1	-0.0230843	0.0124932
														13		sum	-1.35234
														13

## Sheet: BTH_Local Geary
U	City	Beijing	Tianjin	Shijiazhuang	Tangshan	Qinhuangdao	Handan	Xingtai	Baoding	Zhangjiakou	Chengde	Cangzhou	Langfang	Hengshui				City	x-City population in 2010	y-centralized variable	Standardization based on stdevp 2010	Standardization based on stdev 2010	Global normalization2010
	Beijing	0	160.885	321.762	185.477	288.905	479.981	430.252	187.13	198.197	194.594	233.444	83.2755	299.758				Beijing	1555.24	1284.25	2.98698	2.8698	0.441477
	Tianjin	160.885	0	344.582	101.411	242.636	454.84	425.389	201.942	332.938	280.647	138.613	86.1555	259.856				Tianjin	885.623	614.638	1.42956	1.37348	0.251397
	Shijiazhuang	321.762	344.582	0	423.751	568.156	167.281	114.084	138.909	430.822	506.64	221.756	283.25	142.594				Shijiazhuang	275.687	4.70208	0.0109364	0.0105073	0.0782578
	Tangshan	185.477	101.411	423.751	0	151.388	547.42	517.891	289.512	376.8	185.35	215.029	144.613	352.436				Tangshan	163.758	-107.227	-0.249395	-0.239611	0.0464851
	Qinhuangdao	288.905	242.636	568.156	151.388	0	711.712	662.296	433.917	481.336	222.203	375.52	292.918	508.483				Qinhuangdao	95.1872	-175.798	-0.40888	-0.392839	0.0270203
	Handan	479.981	454.84	167.281	547.42	711.712	0	53.46	296.746	606.694	664.859	335.046	440.468	214.299				Handan	111.742	-159.243	-0.370377	-0.355846	0.0317195
	Xingtai	430.252	425.389	114.084	517.891	662.296	53.46	0	245.883	557.351	615.13	299.443	391.126	167.033				Xingtai	63.7797	-207.205	-0.481929	-0.463023	0.0181048
	Baoding	187.13	201.942	138.909	289.512	433.917	296.746	245.883	0	278.095	372.007	150.513	147.83	144.841				Baoding	98.0177	-172.967	-0.402297	-0.386514	0.0278238
	Zhangjiakou	198.197	332.938	430.822	376.8	481.336	606.694	557.351	278.095	0	372.873	411.743	257.57	455.296				Zhangjiakou	90.0218	-180.963	-0.420894	-0.404382	0.025554
	Chengde	194.594	280.647	506.64	185.35	222.203	664.859	615.13	372.007	372.873	0	407.104	259.808	495.356				Chengde	49.8293	-221.156	-0.514376	-0.494196	0.0141448
	Cangzhou	233.444	138.613	221.756	215.029	375.52	335.046	299.443	150.513	411.743	407.104	0	149.725	140.062				Cangzhou	48.9701	-222.015	-0.516374	-0.496116	0.0139009
	Langfang	83.2755	86.1555	283.25	144.613	292.918	440.468	391.126	147.83	257.57	259.808	149.725	0	237.879				Langfang	46.6539	-224.331	-0.521761	-0.501292	0.0132434
	Hengshui	299.758	259.856	142.594	352.436	508.483	214.299	167.033	144.841	455.296	495.356	140.062	237.879	0				Hengshui	38.2976	-232.687	-0.541197	-0.519965	0.0108713
													0	711.712				Sum	3522.81	-3.69482e-13	0	0	1
V	City	Beijing	Tianjin	Shijiazhuang	Tangshan	Qinhuangdao	Handan	Xingtai	Baoding	Zhangjiakou	Chengde	Cangzhou	Langfang	Hengshui				Average	270.985	-2.84217e-14	0	0	0.0769231
	Beijing	0	0.0062156	0.00310788	0.0053915	0.00346134	0.00208342	0.00232422	0.00534388	0.00504547	0.0051389	0.00428368	0.0120083	0.00333602				Stdevp	429.95	429.95	1	0.960769	0.122048
	Tianjin	0.0062156	0	0.00290206	0.00986091	0.00412141	0.00219858	0.00235079	0.00495192	0.00300357	0.0035632	0.0072143	0.0116069	0.00384829				Stdev	447.506	447.506	1.04083	1	0.127031
	Shijiazhuang	0.00310788	0.00290206	0	0.00235988	0.00176008	0.00597795	0.00876547	0.00719896	0.00232115	0.00197379	0.00450945	0.00353046	0.00701294
	Tangshan	0.0053915	0.00986091	0.00235988	0	0.00660554	0.00182675	0.00193091	0.00345409	0.00265393	0.0053952	0.00465055	0.00691501	0.00283739				Global I	-0.112369
	Qinhuangdao	0.00346134	0.00412141	0.00176008	0.00660554	0	0.00140506	0.0015099	0.00230459	0.00207755	0.00450039	0.00266297	0.00341392	0.00196663
	Handan	0.00208342	0.00219858	0.00597795	0.00182675	0.00140506	0	0.0187056	0.00336988	0.00164828	0.00150408	0.00298466	0.00227031	0.00466637
	Xingtai	0.00232422	0.00235079	0.00876547	0.00193091	0.0015099	0.0187056	0	0.00406697	0.0017942	0.00162567	0.00333953	0.00255672	0.00598686
	Baoding	0.00534388	0.00495192	0.00719896	0.00345409	0.00230459	0.00336988	0.00406697	0	0.00359589	0.00268812	0.00664394	0.00676453	0.00690415
	Zhangjiakou	0.00504547	0.00300357	0.00232115	0.00265393	0.00207755	0.00164828	0.0017942	0.00359589	0	0.00268188	0.0024287	0.00388244	0.00219638
	Chengde	0.0051389	0.0035632	0.00197379	0.0053952	0.00450039	0.00150408	0.00162567	0.00268812	0.00268188	0	0.00245637	0.00384899	0.00201875
	Cangzhou	0.00428368	0.0072143	0.00450945	0.00465055	0.00266297	0.00298466	0.00333953	0.00664394	0.0024287	0.00245637	0	0.00667893	0.0071397
	Langfang	0.0120083	0.0116069	0.00353046	0.00691501	0.00341392	0.00227031	0.00255672	0.00676453	0.00388244	0.00384899	0.00667893	0	0.00420382
	Hengshui	0.00333602	0.00384829	0.00701294	0.00283739	0.00196663	0.00466637	0.00598686	0.00690415	0.00219638	0.00201875	0.0071397	0.00420382	0					y'	1284.25	614.638	4.70208	-107.227	-175.798	-159.243	-207.205	-172.967	-180.963	-221.156	-222.015	-224.331	-232.687
														0.667069				y	City	Beijing	Tianjin	Shijiazhuang	Tangshan	Qinhuangdao	Handan	Xingtai	Baoding	Zhangjiakou	Chengde	Cangzhou	Langfang	Hengshui
W	City	Beijing	Tianjin	Shijiazhuang	Tangshan	Qinhuangdao	Handan	Xingtai	Baoding	Zhangjiakou	Chengde	Cangzhou	Langfang	Hengshui				1284.25	Beijing	0	448383	1.63725e+06	1.93622e+06	2.13175e+06	2.08368e+06	2.22445e+06	2.12349e+06	2.14686e+06	2.26625e+06	2.26884e+06	2.27583e+06	2.30111e+06
	Beijing	0	0.00931778	0.00465901	0.00808238	0.00518888	0.00312324	0.00348423	0.00801099	0.00756365	0.00770371	0.00642165	0.0180016	0.00500102				614.638	Tianjin	448383	0	372022	521090	624789	598893	675427	620323	632982	698552	699989	703870	717961
	Tianjin	0.00931778	0	0.00435047	0.0147825	0.00617839	0.00329587	0.00352406	0.0074234	0.00450263	0.00534157	0.0108149	0.0173999	0.00576896				4.70208	Shijiazhuang	1.63725e+06	372022	0	12528.1	32580.2	26878.1	44904.7	31566.4	34471.6	51011.7	51400.6	52456.2	56353.8
	Shijiazhuang	0.00465901	0.00435047	0	0.00353768	0.00263853	0.00896152	0.0131403	0.0107919	0.00347962	0.0029589	0.0067601	0.00529249	0.0105131				-107.227	Tangshan	1.93622e+06	521090	12528.1	0	4701.94	2705.69	9995.64	4321.77	5437.01	12979.7	13176.2	13713.3	15740.3
	Tangshan	0.00808238	0.0147825	0.00353768	0	0.00990234	0.00273847	0.00289462	0.00517801	0.00397849	0.00808792	0.00697161	0.0103663	0.00425353				-175.798	Qinhuangdao	2.13175e+06	624789	32580.2	4701.94	0	274.051	986.431	8.01173	26.6814	2057.34	2136.02	2355.48	3236.43
	Qinhuangdao	0.00518888	0.00617839	0.00263853	0.00990234	0	0.00210632	0.00226348	0.0034548	0.00311445	0.00674651	0.00399205	0.0051178	0.00294817				-159.243	Handan	2.08368e+06	598893	26878.1	2705.69	274.051	0	2300.35	188.348	471.754	3833.15	3940.27	4236.42	5394.04
	Handan	0.00312324	0.00329587	0.00896152	0.00273847	0.00210632	0	0.0280414	0.00505177	0.00247093	0.00225476	0.00447429	0.00340341	0.00699533				-207.205	Xingtai	2.22445e+06	675427	44904.7	9995.64	986.431	2300.35	0	1172.24	688.648	194.614	219.324	293.293	649.337
	Xingtai	0.00348423	0.00352406	0.0131403	0.00289462	0.00226348	0.0280414	0	0.00609678	0.00268968	0.00243704	0.00500628	0.00383277	0.00897487				-172.967	Baoding	2.12349e+06	620323	31566.4	4321.77	8.01173	188.348	1172.24	0	63.9344	2322.12	2405.67	2638.24	3566.49
	Baoding	0.00801099	0.0074234	0.0107919	0.00517801	0.0034548	0.00505177	0.00609678	0	0.00539059	0.00402975	0.00995991	0.0101407	0.01035				-180.963	Zhangjiakou	2.14686e+06	632982	34471.6	5437.01	26.6814	471.754	688.648	63.9344	0	1615.44	1685.24	1880.77	2675.39
	Zhangjiakou	0.00756365	0.00450263	0.00347962	0.00397849	0.00311445	0.00247093	0.00268968	0.00539059	0	0.00402039	0.00364086	0.00582015	0.00329258				-221.156	Chengde	2.26625e+06	698552	51011.7	12979.7	2057.34	3833.15	194.614	2322.12	1615.44	0	0.738225	10.0832	132.98
	Chengde	0.00770371	0.00534157	0.0029589	0.00808792	0.00674651	0.00225476	0.00243704	0.00402975	0.00402039	0	0.00368234	0.00577	0.0030263				-222.015	Cangzhou	2.26884e+06	699989	51400.6	13176.2	2136.02	3940.27	219.324	2405.67	1685.24	0.738225	0	5.36478	113.902
	Cangzhou	0.00642165	0.0108149	0.0067601	0.00697161	0.00399205	0.00447429	0.00500628	0.00995991	0.00364086	0.00368234	0	0.0100124	0.0107031				-224.331	Langfang	2.27583e+06	703870	52456.2	13713.3	2355.48	4236.42	293.293	2638.24	1880.77	10.0832	5.36478	0	69.8277
	Langfang	0.0180016	0.0173999	0.00529249	0.0103663	0.0051178	0.00340341	0.00383277	0.0101407	0.00582015	0.00577	0.0100124	0	0.00630193				-232.687	Hengshui	2.30111e+06	717961	56353.8	15740.3	3236.43	5394.04	649.337	3566.49	2675.39	132.98	113.902	69.8277	0
	Hengshui	0.00500102	0.00576896	0.0105131	0.00425353	0.00294817	0.00699533	0.00897487	0.01035	0.00329258	0.0030263	0.0107031	0.00630193	0
														1					City	Beijing	Tianjin	Shijiazhuang	Tangshan	Qinhuangdao	Handan	Xingtai	Baoding	Zhangjiakou	Chengde	Cangzhou	Langfang	Hengshui	Local GC1	GC1/GC3	GC1/GC2
(z*-z*')2	z*'	2.8698	1.37348	0.0105073	-0.239611	-0.392839	-0.355846	-0.463023	-0.386514	-0.404382	-0.494196	-0.496116	-0.501292	-0.519965					Beijing	0	2786.97	5088.38	10439.1	7378.7	4341.17	5170.1	11347.7	10831.9	11646.1	9719	27328.9	7676.55	113755	267176	10673.7
z*	City	Beijing	Tianjin	Shijiazhuang	Tangshan	Qinhuangdao	Handan	Xingtai	Baoding	Zhangjiakou	Chengde	Cangzhou	Langfang	Hengshui					Tianjin	2786.97	0	1079.63	5138.42	2575.01	1316.71	1587.79	3071.79	1901.2	2489.08	5049.93	8169.76	2762.92	37929.2	267176	11431.1
2.8698	Beijing	0	2.23899	8.17557	9.66845	10.6448	10.4048	11.1077	10.6036	10.7203	11.3165	11.3294	11.3643	11.4905					Shijiazhuang	5088.38	1079.63	0	29.5649	57.3438	160.676	393.611	227.245	80.0137	100.686	231.788	185.194	395.206	8029.34	267176	9505.34
1.37348	Tianjin	2.23899	0	1.85768	2.60205	3.11987	2.99056	3.37273	3.09757	3.16078	3.4882	3.49538	3.51476	3.58512					Tangshan	10439.1	5138.42	29.5649	0	31.0589	4.94261	19.3007	14.9278	14.4294	70.0282	61.2767	94.8279	44.6614	15962.6	267176	9960.38
0.0105073	Shijiazhuang	8.17557	1.85768	0	0.062559	0.162688	0.134215	0.224231	0.157626	0.172133	0.254726	0.256668	0.261939	0.281401					Qinhuangdao	7378.7	2575.01	57.3438	31.0589	0	0.38506	1.48941	0.0184637	0.0554319	9.25883	5.68816	8.04144	6.36486	10073.4	267176	6615.91
-0.239611	Tangshan	9.66845	2.60205	0.062559	0	0.023479	0.0135108	0.049913	0.0215807	0.0271496	0.0648139	0.0657952	0.0684772	0.0785987					Handan	4341.17	1316.71	160.676	4.94261	0.38506	0	43.0294	0.634711	0.777582	5.76535	11.7604	9.61799	25.1705	5920.64	267176	8991.59
-0.392839	Qinhuangdao	10.6448	3.11987	0.162688	0.023479	0	0.00136847	0.00492572	4.00064e-05	0.000133233	0.0102733	0.0106662	0.011762	0.016161					Xingtai	5170.1	1587.79	393.611	19.3007	1.48941	43.0294	0	4.76747	1.23557	0.316378	0.732441	0.749868	3.88749	7227.01	267176	10159.1
-0.355846	Handan	10.4048	2.99056	0.134215	0.0135108	0.00136847	0	0.0114868	0.000940512	0.00235569	0.0191407	0.0196757	0.0211545	0.026935					Baoding	11347.7	3071.79	227.245	14.9278	0.0184637	0.634711	4.76747	0	0.229901	6.24214	15.9831	17.8464	24.6236	14732	267176	10589.9
-0.463023	Xingtai	11.1077	3.37273	0.224231	0.049913	0.00492572	0.0114868	0	0.00585355	0.00343875	0.000971798	0.00109519	0.00146455	0.00324245					Zhangjiakou	10831.9	1901.2	80.0137	14.4294	0.0554319	0.777582	1.23557	0.229901	0	4.33241	4.09295	7.30199	5.87617	12851.5	267176	6161.17
-0.386514	Baoding	10.6036	3.09757	0.157626	0.0215807	4.00064e-05	0.000940512	0.00585355	0	0.000319255	0.0115955	0.0120126	0.013174	0.0178092					Chengde	11646.1	2489.08	100.686	70.0282	9.25883	5.76535	0.316378	6.24214	4.33241	0	0.00181336	0.03881	0.268454	14332.1	267176	6912.78
-0.404382	Zhangjiakou	10.7203	3.16078	0.172133	0.0271496	0.000133233	0.00235569	0.00343875	0.000319255	0	0.00806664	0.00841521	0.0093916	0.0133595					Cangzhou	9719	5049.93	231.788	61.2767	5.68816	11.7604	0.732441	15.9831	4.09295	0.00181336	0	0.035831	0.813227	15101.1	267176	10165.8
-0.494196	Chengde	11.3165	3.4882	0.254726	0.0648139	0.0102733	0.0191407	0.000971798	0.0115955	0.00806664	0	3.68631e-06	5.035e-05	0.000664033					Langfang	27328.9	8169.76	185.194	94.8279	8.04144	9.61799	0.749868	17.8464	7.30199	0.03881	0.035831	0	0.293543	35822.6	267176	12511.2
-0.496116	Cangzhou	11.3294	3.49538	0.256668	0.0657952	0.0106662	0.0196757	0.00109519	0.0120126	0.00841521	3.68631e-06	0	2.67889e-05	0.000568768					Hengshui	7676.55	2762.92	395.206	44.6614	6.36486	25.1705	3.88749	24.6236	5.87617	0.268454	0.813227	0.293543	0	10946.6	267176	9634.23
-0.501292	Langfang	11.3643	3.51476	0.261939	0.0684772	0.011762	0.0211545	0.00146455	0.013174	0.0093916	5.035e-05	2.67889e-05	0	0.000348683																			2V0*var	267176
-0.519965	Hengshui	11.4905	3.58512	0.281401	0.0785987	0.016161	0.026935	0.00324245	0.0178092	0.0133595	0.000664033	0.000568768	0.000348683	0
																				2010
(z*-z*')2*W	City	Beijing	Tianjin	Shijiazhuang	Tangshan	Qinhuangdao	Handan	Xingtai	Baoding	Zhangjiakou	Chengde	Cangzhou	Langfang	Hengshui	Sum row	Local GC3			城市	Local GC1	Local GC2	Local GC3	GC1/GC2	GC1/GC3
	Beijing	0	0.0208624	0.0380901	0.0781441	0.0552347	0.0324967	0.0387018	0.0849452	0.0810844	0.0871789	0.0727535	0.204576	0.0574643	0.851532	0.425766			北京	113755	10.6575	0.425766	10673.7	267176
	Tianjin	0.0208624	0	0.0080818	0.0384647	0.0192758	0.0098565	0.0118857	0.0229945	0.0142318	0.0186325	0.0378023	0.0611563	0.0206824	0.283927	0.141963			天津	37929.2	3.31808	0.141963	11431.1	267176
	Shijiazhuang	0.0380901	0.0080818	0	0.000221314	0.000429258	0.00120277	0.00294645	0.00170109	0.000598958	0.000753708	0.0017351	0.00138631	0.00295839	0.0601052	0.0300526			石家庄	8029.34	0.844719	0.0300526	9505.34	267176
	Tangshan	0.0781441	0.0384647	0.000221314	0	0.000232497	3.69989e-05	0.000144479	0.000111745	0.000108014	0.00052421	0.000458699	0.000709853	0.000334322	0.119491	0.0597454			唐山	15962.6	1.6026	0.0597454	9960.38	267176
	Qinhuangdao	0.0552347	0.0192758	0.000429258	0.000232497	0	2.88244e-06	1.11493e-05	1.38214e-07	4.14946e-07	6.93088e-05	4.25798e-05	6.01957e-05	4.76454e-05	0.0754066	0.0377033			秦皇岛	10073.4	1.52261	0.0377033	6615.91	267176
	Handan	0.0324967	0.0098565	0.00120277	3.69989e-05	2.88244e-06	0	0.000322105	4.75125e-06	5.82074e-06	4.31577e-05	8.80346e-05	7.19974e-05	0.000188419	0.0443201	0.0221601			邯郸	5920.64	0.658464	0.0221601	8991.59	267176
	Xingtai	0.0387018	0.0118857	0.00294645	0.000144479	1.11493e-05	0.000322105	0	3.56879e-05	9.24912e-06	2.36831e-06	5.48283e-06	5.61329e-06	2.91006e-05	0.0540992	0.0270496			邢台	7227.01	0.711381	0.0270496	10159.1	267176
	Baoding	0.0849452	0.0229945	0.00170109	0.000111745	1.38214e-07	4.75125e-06	3.56879e-05	0	1.72097e-06	4.67267e-05	0.000119645	0.000133593	0.000184325	0.110279	0.0551396			保定	14732	1.39114	0.0551396	10589.9	267176
	Zhangjiakou	0.0810844	0.0142318	0.000598958	0.000108014	4.14946e-07	5.82074e-06	9.24912e-06	1.72097e-06	0	3.24311e-05	3.06386e-05	5.46605e-05	4.39872e-05	0.0962021	0.0481011			张家口	12851.5	2.08588	0.0481011	6161.17	267176
	Chengde	0.0871789	0.0186325	0.000753708	0.00052421	6.93088e-05	4.31577e-05	2.36831e-06	4.67267e-05	3.24311e-05	0	1.35742e-08	2.9052e-07	2.00956e-06	0.107286	0.0536428			承德	14332.1	2.07327	0.0536428	6912.78	267176
	Cangzhou	0.0727535	0.0378023	0.0017351	0.000458699	4.25798e-05	8.80346e-05	5.48283e-06	0.000119645	3.06386e-05	1.35742e-08	0	2.6822e-07	6.08757e-06	0.113042	0.0565211			沧州	15101.1	1.48548	0.0565211	10165.8	267176
	Langfang	0.204576	0.0611563	0.00138631	0.000709853	6.01957e-05	7.19974e-05	5.61329e-06	0.000133593	5.46605e-05	2.9052e-07	2.6822e-07	0	2.19737e-06	0.268157	0.134078			廊坊	35822.6	2.86325	0.134078	12511.2	267176
	Hengshui	0.0574643	0.0206824	0.00295839	0.000334322	4.76454e-05	0.000188419	2.91006e-05	0.000184325	4.39872e-05	2.00956e-06	6.08757e-06	2.19737e-06	0	0.0819432	0.0409716			衡水	10946.6	1.13622	0.0409716	9634.23	267176
														2.26579	1.13289	2.26579			Sum	302683	30.3506	1.13289	123312	3.47329e+06
V	City	Beijing	Tianjin	Shijiazhuang	Tangshan	Qinhuangdao	Handan	Xingtai	Baoding	Zhangjiakou	Chengde	Cangzhou	Langfang	Hengshui	Row sum				预期	302683	31.9099	1.13289	123312	3.47329e+06
	Beijing	0	0.0062156	0.00310788	0.0053915	0.00346134	0.00208342	0.00232422	0.00534388	0.00504547	0.0051389	0.00428368	0.0120083	0.00333602	0.0577403
	Tianjin	0.0062156	0	0.00290206	0.00986091	0.00412141	0.00219858	0.00235079	0.00495192	0.00300357	0.0035632	0.0072143	0.0116069	0.00384829	0.0618375
	Shijiazhuang	0.00310788	0.00290206	0	0.00235988	0.00176008	0.00597795	0.00876547	0.00719896	0.00232115	0.00197379	0.00450945	0.00353046	0.00701294	0.0514201
	Tangshan	0.0053915	0.00986091	0.00235988	0	0.00660554	0.00182675	0.00193091	0.00345409	0.00265393	0.0053952	0.00465055	0.00691501	0.00283739	0.0538817
	Qinhuangdao	0.00346134	0.00412141	0.00176008	0.00660554	0	0.00140506	0.0015099	0.00230459	0.00207755	0.00450039	0.00266297	0.00341392	0.00196663	0.0357894
	Handan	0.00208342	0.00219858	0.00597795	0.00182675	0.00140506	0	0.0187056	0.00336988	0.00164828	0.00150408	0.00298466	0.00227031	0.00466637	0.0486409
	Xingtai	0.00232422	0.00235079	0.00876547	0.00193091	0.0015099	0.0187056	0	0.00406697	0.0017942	0.00162567	0.00333953	0.00255672	0.00598686	0.0549568
	Baoding	0.00534388	0.00495192	0.00719896	0.00345409	0.00230459	0.00336988	0.00406697	0	0.00359589	0.00268812	0.00664394	0.00676453	0.00690415	0.0572869
	Zhangjiakou	0.00504547	0.00300357	0.00232115	0.00265393	0.00207755	0.00164828	0.0017942	0.00359589	0	0.00268188	0.0024287	0.00388244	0.00219638	0.0333294
	Chengde	0.0051389	0.0035632	0.00197379	0.0053952	0.00450039	0.00150408	0.00162567	0.00268812	0.00268188	0	0.00245637	0.00384899	0.00201875	0.0373953
	Cangzhou	0.00428368	0.0072143	0.00450945	0.00465055	0.00266297	0.00298466	0.00333953	0.00664394	0.0024287	0.00245637	0	0.00667893	0.0071397	0.0549928
	Langfang	0.0120083	0.0116069	0.00353046	0.00691501	0.00341392	0.00227031	0.00255672	0.00676453	0.00388244	0.00384899	0.00667893	0	0.00420382	0.0676804
	Hengshui	0.00333602	0.00384829	0.00701294	0.00283739	0.00196663	0.00466637	0.00598686	0.00690415	0.00219638	0.00201875	0.0071397	0.00420382	0	0.0521173
														0.667069
W*	City	Beijing	Tianjin	Shijiazhuang	Tangshan	Qinhuangdao	Handan	Xingtai	Baoding	Zhangjiakou	Chengde	Cangzhou	Langfang	Hengshui	Row sum
	Beijing	0	0.107648	0.0538252	0.0933751	0.0599467	0.0360826	0.040253	0.0925503	0.0873822	0.0890004	0.0741888	0.207972	0.0577764	1
	Tianjin	0.100515	0	0.0469304	0.159465	0.066649	0.0355541	0.0380156	0.0800795	0.0485719	0.0576219	0.116665	0.1877	0.0622323	1
	Shijiazhuang	0.060441	0.0564383	0	0.0458941	0.0342294	0.116257	0.170468	0.140003	0.0451409	0.0383856	0.0876983	0.0686591	0.136385	1
	Tangshan	0.100062	0.183011	0.0437974	0	0.122594	0.033903	0.0358361	0.0641051	0.0492548	0.100131	0.0863104	0.128337	0.0526598	1
	Qinhuangdao	0.0967141	0.115157	0.0491788	0.184567	0	0.0392592	0.0421885	0.0643931	0.0580494	0.125746	0.0744067	0.0953893	0.0549501	1
	Handan	0.0428326	0.0452001	0.1229	0.0375558	0.0288864	0	0.384565	0.0692808	0.0338867	0.0309221	0.0613611	0.0466749	0.095935	1
	Xingtai	0.0422917	0.0427752	0.159497	0.035135	0.0274743	0.340369	0	0.0740031	0.0326474	0.0295809	0.0607665	0.0465224	0.108937	1
	Baoding	0.0932827	0.0864406	0.125665	0.0602945	0.0402289	0.0588246	0.0709931	0	0.0627699	0.0469238	0.115977	0.118082	0.120519	1
	Zhangjiakou	0.151382	0.0901176	0.0696426	0.0796272	0.0623338	0.0494541	0.0538323	0.107889	0	0.0804658	0.0728696	0.116487	0.065899	1
	Chengde	0.137421	0.0952845	0.0527817	0.144275	0.120346	0.040221	0.0434726	0.0718838	0.0717169	0	0.0656867	0.102927	0.0539841	1
	Cangzhou	0.0778953	0.131186	0.0820007	0.0845665	0.048424	0.0542737	0.0607267	0.120815	0.044164	0.0446672	0	0.121451	0.12983	1
	Langfang	0.177427	0.171496	0.0521637	0.102172	0.0504419	0.0335446	0.0377764	0.0999481	0.0573643	0.0568701	0.0986835	0	0.0621128	1
	Hengshui	0.0640099	0.0738391	0.134561	0.0544425	0.0377347	0.0895358	0.114873	0.132473	0.0421429	0.0387348	0.136993	0.0806607	0	1
														13
(z*-z*')2		2.98698	1.42956	0.0109364	-0.249395	-0.40888	-0.370377	-0.481929	-0.402297	-0.420894	-0.514376	-0.516374	-0.521761	-0.541197
	City	Beijing	Tianjin	Shijiazhuang	Tangshan	Qinhuangdao	Handan	Xingtai	Baoding	Zhangjiakou	Chengde	Cangzhou	Langfang	Hengshui
2.98698	Beijing	0	2.42557	8.85686	10.4742	11.5319	11.2719	12.0334	11.4872	11.6136	12.2595	12.2735	12.3113	12.4481
1.42956	Tianjin	2.42557	0	2.01249	2.81889	3.37986	3.23977	3.65379	3.3557	3.42418	3.77888	3.78666	3.80765	3.88388
0.0109364	Shijiazhuang	8.85686	2.01249	0	0.0677722	0.176246	0.1454	0.242917	0.170762	0.186477	0.275953	0.278057	0.283767	0.304851
-0.249395	Tangshan	10.4742	2.81889	0.0677722	0	0.0254356	0.0146367	0.0540724	0.0233791	0.029412	0.0702151	0.0712781	0.0741837	0.0851486
-0.40888	Qinhuangdao	11.5319	3.37986	0.176246	0.0254356	0	0.00148251	0.00533619	4.33402e-05	0.000144335	0.0111294	0.011555	0.0127422	0.0175078
-0.370377	Handan	11.2719	3.23977	0.1454	0.0146367	0.00148251	0	0.012444	0.00101889	0.002552	0.0207358	0.0213153	0.0229173	0.0291796
-0.481929	Xingtai	12.0334	3.65379	0.242917	0.0540724	0.00533619	0.012444	0	0.00634135	0.00372531	0.00105278	0.00118646	0.0015866	0.00351265
-0.402297	Baoding	11.4872	3.3557	0.170762	0.0233791	4.33402e-05	0.00101889	0.00634135	0	0.000345859	0.0125617	0.0130137	0.0142718	0.0192933
-0.420894	Zhangjiakou	11.6136	3.42418	0.186477	0.029412	0.000144335	0.002552	0.00372531	0.000345859	0	0.00873886	0.00911648	0.0101742	0.0144728
-0.514376	Chengde	12.2595	3.77888	0.275953	0.0702151	0.0111294	0.0207358	0.00105278	0.0125617	0.00873886	0	3.9935e-06	5.45459e-05	0.000719369
-0.516374	Cangzhou	12.2735	3.78666	0.278057	0.0712781	0.011555	0.0213153	0.00118646	0.0130137	0.00911648	3.9935e-06	0	2.90213e-05	0.000616165
-0.521761	Langfang	12.3113	3.80765	0.283767	0.0741837	0.0127422	0.0229173	0.0015866	0.0142718	0.0101742	5.45459e-05	2.90213e-05	0	0.00037774
-0.541197	Hengshui	12.4481	3.88388	0.304851	0.0851486	0.0175078	0.0291796	0.00351265	0.0192933	0.0144728	0.000719369	0.000616165	0.00037774	0
	City	Beijing	Tianjin	Shijiazhuang	Tangshan	Qinhuangdao	Handan	Xingtai	Baoding	Zhangjiakou	Chengde	Cangzhou	Langfang	Hengshui	Local GC2
	Beijing	0	0.261107	0.476723	0.978025	0.691299	0.406718	0.484379	1.06315	1.01483	1.0911	0.910558	2.5604	0.719204	10.6575
	Tianjin	0.243807	0	0.0944471	0.449513	0.225264	0.115187	0.138901	0.268722	0.166319	0.217746	0.441772	0.714697	0.241703	3.31808
	Shijiazhuang	0.535318	0.113582	0	0.00311034	0.0060328	0.0169037	0.0414095	0.0239071	0.00841776	0.0105926	0.0243851	0.0194832	0.0415772	0.844719
	Tangshan	1.04806	0.515886	0.00296825	0	0.00311824	0.000496227	0.00193774	0.00149872	0.00144868	0.00703067	0.00615204	0.00952051	0.0044839	1.6026
	Qinhuangdao	1.1153	0.389215	0.00866756	0.00469458	0	5.82021e-05	0.000225126	2.79081e-06	8.37858e-06	0.00139948	0.00085977	0.00121547	0.000962054	1.52261
	Handan	0.482804	0.146438	0.0178696	0.000549692	4.28244e-05	0	0.00478552	7.05893e-05	8.64787e-05	0.000641194	0.00130793	0.00106966	0.00279934	0.658464
	Xingtai	0.508912	0.156292	0.0387446	0.00189983	0.000146608	0.00423554	0	0.000469279	0.000121622	3.11423e-05	7.20968e-05	7.38122e-05	0.00038266	0.711381
	Baoding	1.07156	0.290068	0.0214587	0.00140963	1.74353e-06	5.99357e-05	0.000450192	0	2.17096e-05	0.000589444	0.00150928	0.00168524	0.0023252	1.39114
	Zhangjiakou	1.75809	0.308578	0.0129868	0.002342	8.99698e-06	0.000126207	0.000200542	3.73146e-05	0	0.000703179	0.000664314	0.00118516	0.000953743	2.08588
	Chengde	1.68472	0.360069	0.0145653	0.0101303	0.00133938	0.000834014	4.57672e-05	0.000902985	0.000626724	0	2.6232e-07	5.61424e-06	3.88344e-05	2.07327
	Cangzhou	0.95605	0.496758	0.0228008	0.00602774	0.00055954	0.00115686	7.20496e-05	0.00157225	0.00040262	1.78378e-07	0	3.52467e-06	7.99965e-05	1.48548
	Langfang	2.18436	0.652997	0.0148023	0.00757946	0.000642741	0.000768752	5.99359e-05	0.00142644	0.000583638	3.10203e-06	2.86392e-06	0	2.34625e-05	2.86325
	Hengshui	0.7968	0.286782	0.041021	0.0046357	0.000660651	0.00261262	0.000403508	0.00255584	0.000609926	2.78646e-05	8.44102e-05	3.04688e-05	0	1.13622
														30.3506

## Sheet: 2000_Population
City	Regional population	Municipal population	Urban population (city+town)	City population
Beijing	19612368	18827262	16446857	15552378
Tianjin	12938693	11090783	9562255	8856234
Shijiazhuang	10163788	2834942	2770344	2756871
Tangshan	7577289	3187171	2128191	1637579
Qinhuangdao	2987605	1029670	967877	951872
Handan	9174683	1445338	1316674	1117417
Xingtai	7104103	670154	668765	637797
Baoding	11194382	1138521	1038195	980177
Zhangjiakou	4345485	1060605	924628	900218
Chengde	3473201	634229	540390	498293
Cangzhou	7134062	536795	499411	489701
Langfang	4358839	868066	530840	466539
Hengshui	4340773	522147	389447	382976
